# Supplementary material for: Identification and functional characterization of cis-regulatory elements in the apicomplexan parasite Toxoplasma gondii
Source: Genome Biol. 2009 Apr 7;10(4):R34. doi: 10.1186/gb-2009-10-4-r34 (PMC2688925; doi:10.1186/gb-2009-10-4-r34)
Supplement: Additional File 1 — Table 1: oligonucleotide sequences used in Gateway™ cloning and site-directed mutagenesis. Table 2: genome-wide list of genes that contain a candidate regulatory motif in their upstream region. Table 3: comparison of expected and observed number of motifs genome-wide in upstream and coding regions. Table 4: significant GO category enrichments (raw p-value < 0.05) within each motif-containing gene set. [file gb-2009-10-4-r34-S1.xls]

## Sheet: Supp. Table 1
SUPPLEMENTARY TABLE 1: Sequences for primers used for Gateway cloning and site-directed mutagenesis
	FORWARD PRIMER
PRIMER NAME	SEQUENCE
ENO2F	5'GGGGACAAGTTTGTACAAAAAAGCAGGCTTCGTGAAAACACCGAAGAAAGG
MIC8F	5'GGGGACAAGTTTGTACAAAAAAGCAGGCTTCACACGACAAATATATGGCC
UPRTF	5'GGGGACCACTTTGTACAAAAAAGCTGGGTCCGCCATTTTAGAAGCCCTGTGGAAAG
RPL9F	5'GGGGACAAGTTTGTACAAAAAAGCAGGCTTCAGAGGAAGAGCCGTCAGAAC
ENO2MUTA	5'TCGCTTCTCGTTTCCCAACACACCTACCGTAGTCAGCT
ENO2MUTB	5'GGTGCACGTCACGCGAACAAACATGCCGACTCTCGGCA
MIC8MUTA	5'GTTCTTCTCGAAAAAAAACGTATGAATGCC
MIC8MUTB	5'CGCACGAAAAAAAAACTTGCGTGTCACTTG
UPRTMUTA	5'TATTACGCTTGTGTGTGGCGTGTGGGGTAC
UPRTMUTB	5'5ATGTTGTAAGCGAAGCGCAAGCGCGAAAATGGT
RPL9MUTA	5'GCTTTTCACATTCCCGACGAAGGATGCGAGGAAGGCTTTGCCAGG
RPL9MUTB1	5'CGAAAAAGTGTCAAGTAAATAAGGCCATGTAGGTTGCTAG
RPL9MUTB2	5'TGATTCACGCAGAAACTAAATAAACGCTGCGTGTCTCGCCTG
	REVERSE PRIMER
ENO2R	5'GGGGACCACTTTGTACAAGAAAGCTGGGTCCGCCATTTGTTGGAAGTTGAGTAACGG
MIC8R	5'GGGGACCACTTTGTACAAGAAAGCTGGGTCCGCCATTCTGTCTTGAGGAACGA
UPRTR	5'GGGGACCACTTTGTACAAGAAAGCTGGGTCCGCCATTTTAGAAGCCCTGTG
RPL9R	5'GGGGACCACTTTGTACAAGAAAGCTGGGTCCGCCATGCGGGAGAGGGGAGAGTC
ENO2MUTA	5'AGCTGACTACGGTAGGTGTGTTGGGAAACGAGAAGCGA
ENO2MUTB	5'TGCCGAGAGTCGGCATGTTTGTTCGCGTGACGTGCACC
MIC8MUTA	5'GTTCTTCTCGAAAAAAAACGTATGAATGCC
MIC8MUTB	5'CGCACGAAAAAAAAACTTGCGTGTCACTTG
UPRTMUTA	5'GTACCCCACACGCCACACACAAGCGTAATA
UPRTMUTB	5'ACCATTTTCGCGCTTGCGCTTCGCTTACAACAT
RPL9MUTA	5'CCTGGCAAAGCCTTCCTCGCATCCTTCGTCGGGAATGTGAAAAGC
RPL9MUTB1	5'CTAGCAACCTACATGGCCTTATTTACTTGACACTTTTTCG
RPL9MUTB2	5'CAGGCGAGACACGCAGCGTTTATTTAGTTTCTGCGTGAATCA
Sequences for Gateway primers for amplification of the promoter region from genomic DNA and mutagenesis primers used in 2-step PCR-based mutagenesis are listed here.

## Sheet: Supp. Table2
Supplementary Table 2: Genome-wide list of genes that contain the regulatory motif upstream
GLYCA	GLYCB	MICA	MICB	NTBA	NTBB	RPA	RPB
65.m01088	343.m00005	65.m01086	1.m00014	339.m00001	78.m00007	583.m05616	71.m00006
65.m00007	219.m00004	65.m01091	499.m00007	78.m00007	65.m01089	46.m03698	601.m00007
65.m00030	363.m00005	65.m01097	363.m00005	65.m01138	65.m00006	46.m03697	241.m00006
65.m01097	65.m00007	65.m02521	65.m00007	65.m01144	65.m00030	59.m03455	578.m00002
65.m01099	65.m01119	65.m01098	65.m00028	65.m01186	65.m01096	55.m05006	65.m01087
65.m01100	65.m02516	65.m02726	65.m01115	50.m00020	65.m01104	55.m10310	65.m01093
65.m00028	65.m01126	65.m01100	65.m00026	50.m00092	65.m01105	20.m03726	65.m00030
65.m01115	65.m02525	65.m00009	65.m01168	50.m03328	65.m01111	76.m00009	65.m01101
65.m02525	65.m01138	65.m01104	65.m02534	50.m03311	65.m00028	76.m01574	65.m01122
65.m01136	65.m02507	65.m01105	65.m02512	50.m00070	65.m02517	52.m00028	65.m01123
65.m00016	65.m02528	65.m00001	65.m01959	50.m03254	65.m01117	583.m05401	65.m01124
65.m02513	65.m01143	65.m01125	65.m01193	50.m03201	65.m01120	64.m00338	65.m00011
65.m01162	65.m01956	65.m01130	65.m01195	50.m05629	65.m00010	38.m00006	65.m00012
65.m02532	65.m00018	65.m02525	65.m01201	50.m03178	65.m01125	38.m01040	65.m01132
65.m01170	65.m02530	65.m00012	50.m03424	50.m03175	65.m01137	583.m05760	65.m02725
65.m01174	65.m01167	65.m01134	50.m03392	50.m00036	65.m01138	583.m05702	65.m01133
65.m01965	65.m01169	65.m01135	50.m00010	50.m03169	65.m02528	583.m05595	65.m01140
65.m01176	65.m01171	65.m01136	50.m03359	50.m00057	65.m01144	583.m05264	65.m01143
65.m02509	65.m01173	65.m01143	50.m07651	50.m03167	65.m00026	8.m00002	65.m01956
65.m01191	65.m01180	65.m02515	50.m03346	50.m03165	65.m00014	8.m00182	65.m01151
50.m03421	65.m01183	65.m01158	50.m03345	50.m03143	65.m00016	76.m03406	65.m01154
50.m03416	65.m01184	65.m00025	50.m03322	50.m03123	65.m01156	76.m02647	65.m01155
50.m00085	65.m01959	65.m01179	50.m03309	50.m03110	65.m01157	31.m01829	65.m01156
50.m03404	65.m02538	65.m01189	50.m03262	50.m07106	65.m01174	57.m03978	65.m02514
50.m03403	50.m03424	65.m01192	50.m03226	50.m03080	65.m00020	52.m01692	65.m01160
50.m03372	50.m07127	65.m01193	50.m03223	37.m00741	65.m01959	52.m02726	65.m02513
50.m03371	50.m03408	65.m01205	50.m03206	38.m01098	65.m01186	25.m01819	65.m01167
50.m05680	50.m03401	50.m00011	50.m05626	551.m00238	65.m01191	25.m01818	65.m01169
50.m03365	50.m07081	50.m03414	50.m03196	145.m00598	65.m00005	25.m02925	65.m01174
50.m03355	50.m03400	50.m03412	50.m05619	145.m00749	50.m00011	35.m00849	65.m01965
50.m05674	50.m03399	50.m03406	50.m00033	145.m00747	50.m00020	55.m00229	65.m00003
50.m03340	50.m03397	50.m07126	50.m00060	145.m00331	50.m03406	65.m01135	65.m02506
50.m05661	50.m03375	50.m03404	50.m03150	145.m00332	50.m07126	50.m03373	65.m02723
50.m00095	50.m03360	50.m03403	50.m05605	145.m00333	50.m03405	583.m11469	65.m00019
50.m05664	50.m03359	50.m00083	50.m03086	35.m00873	50.m07081	583.m05634	65.m01972
50.m00076	50.m00009	50.m05696	50.m03085	35.m00875	50.m03400	42.m03367	65.m01187
50.m03308	50.m03343	50.m05688	50.m03078	35.m00911	50.m03399	59.m03442	65.m01189
50.m03307	50.m03330	50.m03387	37.m00787	35.m00001	50.m05688	55.m04680	65.m01190
50.m00072	50.m05663	50.m05689	37.m01065	35.m00921	50.m03390	20.m03907	65.m01191
50.m03297	50.m03292	50.m03383	37.m00740	35.m00014	50.m07082	31.m00934	65.m01193
50.m03296	50.m03280	50.m05682	38.m01096	583.m05777	50.m00018	541.m01209	65.m01198
50.m03294	50.m03273	50.m03370	38.m01092	583.m05776	50.m03378	541.m01196	65.m01199
50.m03282	50.m00068	50.m05680	38.m02358	583.m05756	50.m05682	80.m03950	65.m01201
50.m03277	50.m03264	50.m03365	38.m01047	583.m05753	50.m00092	80.m02166	50.m07077
50.m00068	50.m03254	50.m00010	38.m01090	583.m05651	50.m03365	57.m01830	50.m07078
50.m03264	50.m03239	50.m03360	38.m02357	583.m05650	50.m03359	86.m00002	50.m05692
50.m07121	50.m03238	50.m03358	38.m00003	583.m05631	50.m03358	65.m01192	50.m03407
50.m03262	50.m00015	50.m03355	38.m01081	583.m05617	50.m03353	50.m03088	50.m00083
50.m05651	50.m03231	50.m07651	38.m02368	583.m05611	50.m03350	583.m05639	50.m03401
50.m03254	50.m05634	50.m07085	38.m02372	583.m05610	50.m05665	583.m09169	50.m07081
50.m03253	50.m00052	50.m07088	38.m01104	583.m09134	50.m03343	583.m05344	50.m03396
50.m03252	50.m05632	50.m03350	38.m01111	583.m09133	50.m03342	42.m03489	50.m00087
50.m07095	50.m03213	50.m05675	145.m00589	583.m11397	50.m03332	42.m07418	50.m03392
50.m03238	50.m00038	50.m03329	145.m00349	583.m05597	50.m03331	42.m00084	50.m00082
50.m03236	50.m03170	50.m03328	145.m00353	583.m11464	50.m03327	42.m07384	50.m05683
50.m00040	50.m07099	50.m05663	35.m00036	583.m09213	50.m05661	42.m07381	50.m03381
50.m03202	50.m03150	50.m03312	35.m00856	583.m05554	50.m00095	44.m05924	50.m00018
50.m03182	50.m03128	50.m00072	35.m00865	583.m05553	50.m07090	55.m04881	50.m03371
50.m03153	50.m00027	50.m03296	35.m01985	583.m05546	50.m03320	55.m00169	50.m03359
50.m00031	50.m07107	50.m03294	35.m00900	583.m09123	50.m03318	20.m05878	50.m07651
50.m00029	50.m07102	50.m03289	35.m01591	583.m11461	50.m05664	20.m03653	50.m05668
50.m07136	50.m00012	50.m03280	583.m05760	583.m05506	50.m00017	20.m00005	50.m03353
50.m03115	50.m07104	50.m03279	583.m05737	583.m11480	50.m00076	20.m03879	50.m05674
50.m05612	50.m03078	50.m07122	583.m00705	583.m00653	50.m03307	49.m03337	50.m05666
50.m07111	50.m00002	50.m03277	583.m05702	583.m05441	50.m03305	49.m05709	50.m07088
50.m03103	37.m00787	50.m03271	583.m05698	583.m05418	50.m03300	49.m00068	50.m05675
50.m03102	37.m00781	50.m05643	583.m05678	583.m05415	50.m03299	49.m00013	50.m05676
50.m03097	37.m00764	50.m05647	583.m09140	583.m05405	50.m05658	31.m00910	50.m03346
50.m03086	37.m00751	50.m05652	583.m09170	583.m05392	50.m03293	80.m00018	50.m03345
50.m03085	37.m00744	50.m00046	583.m05628	583.m09195	50.m03286	80.m02169	50.m03342
50.m00002	38.m02361	50.m07094	583.m05616	583.m05338	50.m03285	57.m00006	50.m05661
50.m03065	38.m01043	50.m03238	583.m11466	583.m05335	50.m07123	641.m01537	50.m03326
50.m05602	38.m02530	50.m03234	583.m05573	583.m00605	50.m03283	41.m01308	50.m03324
37.m00776	38.m00003	50.m03231	583.m00667	583.m00596	50.m00016	41.m01296	50.m00008
37.m00775	38.m00014	50.m00042	583.m00663	583.m11424	50.m00094	25.m02955	50.m00095
37.m00774	38.m02367	50.m07117	583.m05499	583.m00613	50.m03269	25.m00193	50.m03320
37.m00773	38.m01111	50.m03219	583.m00648	583.m09203	50.m07129	83.m01249	50.m03318
37.m01063	38.m01063	50.m05635	583.m00018	542.m00221	50.m03267	38.m01902	50.m05664
37.m00764	38.m00019	50.m03214	583.m05482	33.m01387	50.m05646	583.m05627	50.m03317
37.m00743	38.m01076	50.m07097	583.m05465	33.m01374	50.m05643	583.m11454	50.m03314
37.m01065	551.m00224	50.m03186	583.m05437	33.m01367	50.m05647	583.m00659	50.m03311
38.m02377	145.m00583	50.m07115	583.m11452	33.m02677	50.m05641	46.m01670	50.m03306
38.m01090	145.m00324	50.m00037	583.m05402	33.m02202	50.m05650	46.m01631	50.m03305
38.m02357	145.m00749	50.m00006	583.m05401	33.m01299	50.m03254	42.m00094	50.m03304
38.m01088	145.m00346	50.m05622	583.m05397	46.m01747	50.m05637	8.m00180	50.m03303
38.m01054	35.m00036	50.m00004	583.m05391	46.m01724	50.m07094	44.m02769	50.m05658
38.m01081	35.m01593	50.m05624	583.m05367	46.m03664	50.m05638	55.m00137	50.m03292
38.m00004	35.m00033	50.m03160	583.m05363	46.m01627	50.m03235	55.m04938	50.m03287
38.m01080	35.m00860	50.m07114	583.m11446	46.m01591	50.m03211	20.m03881	50.m07123
38.m01098	35.m00865	50.m05619	583.m00598	28.m00293	50.m03210	20.m03882	50.m03280
38.m01119	35.m01976	50.m03159	583.m05326	28.m00304	50.m00040	49.m03315	50.m03274
38.m01110	35.m01978	50.m00033	583.m00003	42.m05855	50.m03202	52.m01629	50.m00094
38.m02353	35.m01966	50.m03138	583.m09208	42.m03293	50.m00014	65.m01956	50.m03269
38.m01064	35.m00909	50.m03137	63.m00155	42.m07407	50.m00056	50.m03416	50.m03267
38.m00018	35.m01587	50.m03136	63.m00002	42.m03393	50.m05626	50.m00085	50.m05646
38.m01896	35.m00015	50.m03129	63.m00151	42.m00037	50.m03195	50.m07083	50.m00068
38.m01074	35.m00017	50.m03127	33.m00006	42.m03405	50.m03194	50.m05609	50.m03264
551.m00022	583.m05761	50.m00027	33.m01321	42.m03426	50.m05631	37.m00001	50.m05642
551.m00225	583.m00700	50.m03114	33.m02671	42.m00041	50.m03175	583.m00694	50.m03260
145.m00324	583.m05721	50.m07137	33.m02666	42.m00074	50.m00036	42.m03521	50.m05641
145.m00594	583.m05709	50.m05612	46.m03660	42.m00072	50.m03165	59.m03419	50.m05650
145.m00589	583.m05705	50.m07111	46.m01747	42.m05841	50.m03160	59.m00031	50.m05640
145.m00351	583.m05702	50.m03104	46.m01730	42.m07422	50.m05619	59.m03723	50.m07095
145.m00607	583.m05684	50.m03102	46.m00027	42.m00014	50.m03159	55.m05055	50.m07119
35.m00857	583.m05683	50.m05605	46.m01664	42.m03583	50.m05618	77.m00089	50.m05639
35.m00033	583.m05680	50.m07108	46.m00016	42.m03621	50.m07100	641.m00186	50.m03239
35.m00869	583.m05675	50.m05603	46.m01643	42.m05843	50.m00059	129.m00250	50.m03238
35.m01974	583.m09163	50.m07106	46.m02877	42.m00111	50.m03151	41.m01394	50.m03237
35.m00010	583.m05664	50.m03080	46.m01638	42.m00106	50.m03137	41.m00025	50.m03235
35.m00029	583.m00696	37.m01273	46.m01626	59.m03368	50.m05616	86.m00369	50.m07131
35.m01979	583.m05649	37.m01280	46.m01603	59.m07762	50.m03134	50.m03378	50.m03231
35.m00890	583.m05643	37.m00780	46.m03698	59.m03439	50.m03133	50.m03282	50.m07116
35.m00895	583.m09137	37.m00009	28.m00298	59.m00092	50.m05615	59.m03514	50.m05632
35.m00911	583.m09170	37.m00766	28.m00308	59.m03454	50.m03131	59.m03515	50.m03214
35.m00001	583.m05629	37.m00765	42.m03336	59.m03493	50.m00029	44.m02574	50.m03211
35.m00915	583.m05627	37.m00761	42.m05831	59.m00075	50.m03128	55.m04973	50.m03210
35.m00918	583.m05622	37.m00738	42.m07400	59.m03534	50.m03123	49.m03424	50.m03209
35.m00919	583.m05618	37.m00737	42.m03458	59.m06067	50.m05614	49.m05725	50.m03208
35.m00002	583.m05616	38.m02361	42.m07392	59.m03592	50.m00026	49.m03108	50.m03207
35.m00928	583.m00685	38.m02362	42.m03508	59.m03620	50.m03115	31.m00001	50.m03202
35.m00930	583.m05607	38.m01041	42.m00010	59.m03621	50.m03113	80.m03987	50.m03191
35.m00932	583.m09133	38.m00001	42.m00073	59.m03625	50.m05609	113.m00792	50.m03185
35.m00937	583.m11396	38.m02364	42.m03529	59.m03645	50.m03112	38.m01111	50.m00036
583.m05777	583.m05585	38.m02376	42.m03549	59.m03672	50.m05610	583.m05509	50.m03166
583.m05776	583.m05570	38.m01047	42.m03572	59.m03720	50.m00025	41.m01305	50.m03162
583.m05765	583.m09213	38.m01090	59.m07765	59.m03730	50.m03105	83.m01308	50.m05625
583.m05763	583.m05545	38.m02357	59.m03364	44.m04629	50.m03103	83.m01295	50.m05624
583.m05761	583.m00672	38.m00003	59.m00014	44.m02700	50.m03102	334.m00001	50.m07114
583.m09151	583.m05530	38.m01032	59.m00016	44.m02649	50.m03100	65.m01137	50.m05619
583.m11384	583.m05529	38.m00004	59.m00020	44.m02636	50.m03099	65.m01181	50.m03159
583.m05739	583.m00677	38.m02355	59.m03404	44.m04675	50.m03094	65.m01202	50.m00034
583.m05737	583.m05516	38.m01080	59.m00084	44.m04612	50.m03093	50.m03419	50.m00032
583.m05734	583.m09119	38.m01059	59.m00006	44.m02591	50.m07104	50.m05684	50.m00031
583.m00020	583.m05498	38.m00015	59.m03546	44.m02535	50.m07106	50.m07123	50.m03144
583.m09159	583.m00648	38.m01104	59.m00037	55.m04627	50.m00023	50.m07094	50.m00003
583.m11472	583.m00647	38.m02351	59.m06070	55.m04652	50.m03070	50.m05636	50.m03139
583.m05713	583.m05491	38.m01108	59.m03612	55.m04694	50.m03065	50.m07118	50.m03133
583.m11389	583.m05490	38.m01891	59.m03613	55.m04718	37.m00783	50.m00003	50.m03125
583.m05696	583.m00018	38.m01890	59.m03649	55.m10289	37.m00777	50.m03139	50.m03117
583.m05687	583.m05485	38.m01896	59.m03653	55.m04817	37.m00773	37.m01277	50.m00062
583.m05678	583.m09116	38.m00020	59.m03663	55.m10260	37.m00008	38.m01088	50.m03115
583.m09140	583.m11480	38.m02375	59.m06088	55.m04828	37.m01278	145.m00324	50.m05609
583.m09138	583.m05482	551.m00234	59.m03700	55.m05000	37.m00753	35.m00888	50.m03112
583.m00697	583.m00658	145.m00327	59.m03714	55.m05002	37.m00013	583.m05754	50.m03109
583.m05651	583.m05429	145.m00588	44.m02813	55.m05058	37.m01274	583.m05726	50.m05612
583.m05647	583.m09210	145.m00001	44.m00058	55.m10227	37.m00736	583.m05725	50.m03108
583.m05617	583.m00628	145.m00002	44.m02765	55.m05087	38.m01035	583.m05599	50.m03104
583.m05616	583.m05375	145.m00603	44.m00048	55.m10226	38.m01097	583.m05598	50.m03103
583.m00686	583.m05373	145.m00601	44.m02749	55.m00219	38.m02360	583.m11460	50.m03102
583.m05581	583.m11448	35.m00036	44.m00007	55.m05114	38.m01044	583.m09116	50.m07138
583.m05580	583.m05359	35.m00850	44.m02671	20.m03696	38.m01046	583.m09114	50.m03098
583.m05574	583.m11446	35.m00857	44.m04619	20.m03730	38.m00002	583.m05414	50.m03095
583.m11466	583.m00596	35.m00858	44.m00030	20.m03742	38.m00009	583.m11450	50.m07102
583.m11400	583.m05314	35.m01970	44.m02622	20.m03983	38.m01050	583.m05296	50.m07103
583.m05573	583.m05311	35.m00880	44.m02621	20.m05984	38.m01087	583.m05284	50.m07104
583.m05567	583.m00614	35.m00903	44.m02611	20.m05976	38.m01032	63.m00157	50.m00023
583.m11462	583.m00591	35.m00908	44.m02610	20.m03820	38.m02365	33.m01387	50.m03072
583.m05543	583.m00002	35.m00909	44.m04681	20.m03832	38.m01083	33.m01362	37.m00784
583.m09122	542.m00227	35.m01983	44.m04609	20.m03835	38.m02367	46.m01756	37.m00778
583.m09120	542.m00408	35.m00919	55.m04614	20.m03836	38.m01055	46.m01663	37.m00777
583.m05521	23.m00155	35.m00927	55.m00034	20.m03862	38.m01080	46.m01640	37.m00775
583.m05514	23.m00154	35.m00928	55.m10284	20.m03880	38.m01079	46.m01599	37.m00772
583.m11461	23.m00144	35.m00015	55.m10342	20.m03899	38.m01103	46.m01598	37.m01278
583.m11405	63.m00265	583.m05764	55.m04650	20.m03913	38.m00016	46.m02897	37.m00763
583.m05507	63.m00149	583.m05755	55.m04695	20.m05920	38.m01113	42.m03313	37.m00762
583.m05504	33.m01377	583.m09156	55.m04696	72.m00388	38.m00018	42.m00034	37.m00761
583.m05497	33.m01376	583.m11384	55.m04701	49.m03437	38.m01067	42.m03408	37.m00753
583.m09117	33.m01375	583.m00707	55.m10269	49.m07239	38.m00019	42.m03506	37.m00013
583.m05484	33.m01355	583.m00021	55.m00099	49.m03416	38.m01069	42.m03530	37.m00744
583.m11480	33.m01319	583.m05737	55.m00100	49.m05715	38.m01072	42.m03569	37.m01065
583.m05466	33.m01318	583.m05734	55.m00103	49.m03336	38.m02374	42.m03585	37.m00737
583.m00656	46.m01759	583.m11387	55.m04796	49.m03280	145.m00323	42.m00099	37.m00734
583.m09114	46.m01752	583.m11472	55.m04827	49.m03250	145.m00324	42.m03636	38.m01048
583.m05448	46.m01749	583.m05724	55.m08209	49.m05684	145.m00326	8.m00181	38.m01050
583.m11453	46.m01746	583.m00699	55.m10256	49.m03249	145.m00747	59.m06055	38.m01085
583.m05440	46.m01741	583.m05712	55.m04842	49.m03209	145.m00331	59.m07749	38.m01083
583.m05431	46.m01740	583.m05703	55.m04858	49.m03208	145.m00336	59.m03494	38.m02367
583.m05430	46.m03691	583.m05701	55.m10251	49.m07250	145.m00602	59.m06100	38.m01055
583.m09210	46.m01729	583.m05700	55.m10247	49.m03152	145.m00342	59.m03597	38.m01056
583.m05414	46.m01725	583.m11389	55.m04901	49.m03135	145.m00604	59.m03616	38.m01895
583.m09105	46.m01720	583.m05699	55.m04914	49.m07220	145.m00592	59.m07714	38.m01058
583.m05406	46.m03690	583.m05697	55.m04915	49.m07219	145.m00751	59.m07713	38.m01060
583.m00628	46.m02881	583.m05694	55.m04917	49.m03092	145.m00601	44.m04649	38.m01892
583.m05384	46.m03702	583.m05692	55.m00018	76.m01547	35.m01986	44.m02804	38.m01101
583.m05377	46.m03666	583.m09143	55.m04928	76.m01567	35.m00846	44.m00054	38.m01119
583.m05374	46.m03683	583.m05687	55.m00250	76.m03423	35.m01972	44.m02788	38.m01901
583.m05373	46.m01638	583.m09139	55.m04960	76.m03671	35.m00847	44.m04640	38.m01104
583.m11448	46.m01629	583.m05671	55.m10309	76.m00011	35.m00851	44.m02752	38.m01106
583.m05370	46.m03680	583.m05670	55.m05037	76.m03433	35.m00035	44.m00037	38.m00008
583.m05360	46.m01625	583.m05665	55.m00227	76.m01657	35.m01594	44.m00030	38.m01112
583.m05341	46.m01623	583.m05658	55.m08200	31.m01823	35.m00854	44.m02556	38.m01062
583.m05340	46.m03675	583.m09166	55.m00218	39.m00355	35.m00857	55.m04673	38.m00018
583.m05332	46.m01611	583.m05650	55.m00211	39.m00339	35.m00006	55.m04798	38.m01067
583.m05330	46.m01602	583.m11482	55.m00216	12.m00019	35.m00032	55.m00106	38.m00019
583.m09098	46.m02897	583.m05647	74.m00768	588.m00013	35.m00870	55.m04800	38.m01108
583.m05318	46.m00004	583.m05646	74.m00445	40.m00011	35.m00873	55.m05018	38.m01069
583.m05314	46.m02921	583.m05643	74.m00981	125.m00100	35.m00885	74.m00770	38.m01070
583.m00615	28.m00430	583.m05633	74.m00436	541.m01247	35.m00028	20.m00334	38.m01887
583.m05299	28.m00290	583.m05630	20.m03684	541.m00139	35.m00890	20.m00358	38.m02374
583.m11425	28.m00305	583.m09170	20.m03702	541.m01239	35.m00892	20.m05906	38.m00021
583.m00003	42.m00016	583.m05617	20.m00349	541.m01172	35.m00895	20.m07343	38.m01077
583.m09202	42.m03275	583.m05609	20.m03715	541.m02059	35.m00897	20.m05949	551.m00237
583.m00618	42.m03279	583.m00685	20.m03727	80.m02366	35.m00027	72.m00407	551.m00236
583.m09093	42.m00019	583.m05607	20.m03745	80.m05038	35.m00911	49.m05732	551.m00231
583.m05272	42.m03293	583.m09132	20.m05987	80.m02330	35.m01982	49.m00035	551.m00229
583.m11430	42.m03299	583.m11396	20.m03764	80.m03966	35.m00001	49.m03194	551.m00226
583.m05267	42.m03301	583.m05602	20.m00344	80.m00088	35.m00915	49.m05663	145.m00597
583.m09207	42.m03303	583.m05589	20.m03774	80.m02274	35.m00917	49.m05652	145.m00322
583.m11433	42.m03325	583.m05578	20.m03791	80.m02186	35.m00023	49.m07248	145.m00586
542.m00223	42.m03327	583.m05576	20.m03792	57.m01745	35.m00014	49.m00020	145.m00329
63.m00152	42.m07404	583.m11466	20.m03795	57.m01789	35.m00927	49.m03135	145.m00342
63.m00148	42.m03332	583.m11400	20.m03822	57.m03967	35.m00928	49.m03117	145.m00343
33.m01393	42.m07412	583.m05568	20.m05896	57.m01834	35.m00932	76.m01566	145.m00592
33.m02687	42.m05852	583.m09215	20.m03865	57.m03106	35.m00937	31.m00897	145.m00347
33.m01388	42.m05853	583.m09216	20.m05909	57.m01838	35.m01965	31.m00878	145.m00601
33.m01358	42.m05854	583.m05553	20.m03866	57.m01865	35.m00939	39.m00356	145.m00349
33.m01353	42.m00115	583.m05541	20.m03869	57.m01868	35.m01589	39.m00336	145.m00350
33.m02662	42.m03388	583.m09120	20.m03870	57.m01879	35.m00940	541.m01163	35.m00851
33.m02679	42.m03396	583.m05525	20.m05914	162.m00324	583.m05778	547.m00082	35.m00035
33.m01347	42.m07414	583.m05521	20.m05928	162.m00317	583.m05773	80.m03961	35.m00857
33.m01329	42.m00008	583.m00677	20.m05927	162.m00310	583.m05770	80.m03962	35.m00869
33.m01324	42.m07401	583.m09119	20.m03906	162.m00308	583.m05768	80.m02297	35.m00870
33.m01305	42.m00056	583.m05515	20.m03963	27.m00118	583.m05765	80.m02255	35.m00871
33.m01304	42.m07417	583.m00678	72.m00395	27.m00832	583.m05764	80.m00004	35.m00873
33.m01300	42.m00048	583.m09183	72.m00409	27.m00874	583.m05761	80.m00008	35.m00876
33.m01295	42.m03471	583.m09184	72.m00410	641.m01476	583.m05759	80.m05029	35.m00008
33.m01281	42.m00079	583.m05487	72.m00411	641.m00190	583.m05758	80.m00020	35.m00884
33.m02674	42.m03494	583.m05483	49.m03439	641.m01496	583.m05756	80.m02158	35.m00028
46.m01741	42.m00009	583.m11480	49.m05731	641.m01498	583.m05753	57.m01684	35.m01966
46.m00022	42.m03521	583.m05480	49.m00004	641.m02550	583.m00022	57.m00021	35.m00890
46.m01734	42.m03528	583.m05476	49.m07238	641.m00176	583.m11383	57.m01745	35.m00892
46.m01732	42.m03533	583.m00645	49.m03362	641.m00179	583.m00707	57.m01761	35.m00896
46.m01731	42.m00093	583.m00655	49.m03355	129.m00255	583.m00013	57.m01795	35.m00897
46.m01708	42.m08073	583.m09111	49.m07236	52.m00026	583.m11473	57.m01807	35.m00898
46.m01704	42.m03566	583.m09190	49.m05715	52.m01630	583.m05732	57.m01868	35.m00027
46.m03689	42.m03567	583.m05429	49.m05708	52.m03465	583.m11472	27.m00845	35.m00903
46.m03688	42.m03572	583.m09212	49.m03291	52.m01627	583.m05724	27.m00846	35.m00908
46.m01695	42.m03575	583.m05415	49.m03281	52.m03447	583.m05722	27.m00003	35.m00909
46.m01692	42.m03583	583.m05411	49.m07231	52.m01562	583.m00699	641.m01460	35.m02116
46.m03703	42.m03586	583.m05405	49.m07230	52.m01533	583.m05718	641.m02559	35.m00911
46.m01691	42.m07384	583.m11450	49.m05685	113.m00812	583.m05717	129.m00513	35.m00001
46.m02906	42.m03594	583.m05399	49.m05673	113.m00792	583.m05716	52.m02689	35.m00915
46.m01671	42.m00102	583.m05394	49.m05672	41.m02364	583.m11471	64.m00323	35.m00026
46.m03683	42.m03614	583.m05393	49.m03210	41.m01348	583.m05712	64.m00325	35.m01592
46.m01664	42.m07433	583.m00626	49.m03203	41.m01345	583.m05707	113.m00789	35.m00023
46.m00016	42.m00106	583.m11414	49.m03186	41.m01340	583.m05706	113.m00779	35.m00927
46.m00017	42.m07434	583.m05378	49.m07250	41.m01271	583.m00698	113.m01578	35.m00928
46.m01647	8.m00188	583.m05370	49.m03169	645.m00308	583.m05698	41.m01353	35.m00015
46.m02902	8.m00004	583.m05366	49.m03162	645.m00319	583.m05697	41.m00033	35.m00930
46.m01636	8.m00182	583.m05351	49.m03153	645.m00322	583.m11483	25.m02953	35.m00931
46.m01628	59.m03368	583.m05343	49.m03131	25.m02954	583.m09140	25.m02956	35.m00932
46.m01624	59.m03378	583.m05342	49.m03111	25.m01896	583.m05669	25.m01827	583.m00711
46.m03674	59.m03400	583.m00603	49.m03110	25.m01889	583.m05668	25.m01746	583.m05777
46.m02892	59.m06121	583.m05341	49.m03109	25.m00208	583.m00692	25.m01745	583.m05776
46.m00010	59.m03401	583.m09102	49.m00009	25.m01830	583.m05661	86.m00840	583.m05775
46.m02918	59.m00022	583.m11419	49.m00008	25.m02921	583.m00695	83.m02141	583.m05774
46.m01593	59.m03410	583.m05338	49.m00019	25.m01746	583.m00696	83.m01219	583.m00710
46.m01589	59.m07762	583.m05333	76.m02649	25.m01745	583.m11470	212.m00014	583.m05766
28.m00282	59.m06120	583.m05332	76.m01590	83.m01297	583.m11482	65.m00011	583.m05753
28.m00292	59.m03417	583.m11421	76.m01613	83.m00014	583.m05648	65.m01152	583.m00707
28.m00549	59.m07761	583.m05329	76.m01619	83.m01282	583.m05647	50.m03428	583.m00013
28.m00297	59.m03420	583.m00606	76.m01623	83.m01272	583.m05642	50.m03343	583.m05735
28.m00306	59.m03425	583.m09098	76.m01624	83.m00019	583.m11469	50.m03280	583.m11385
42.m03284	59.m03440	583.m00712	76.m01664	83.m02714	583.m05634	50.m03272	583.m00020
42.m07408	59.m03441	583.m00597	76.m03394	83.m02720	583.m09137	50.m05644	583.m09159
42.m03294	59.m03443	583.m11443	76.m01678	83.m01229	583.m11468	50.m03253	583.m11472
42.m05824	59.m03514	583.m00596	31.m00899	83.m01194	583.m00687	50.m03252	583.m05724
42.m03307	59.m03515	583.m00595	31.m00887	83.m02702	583.m05616	50.m00060	583.m05722
42.m03310	59.m03516	583.m05318	31.m00875	45.m00008	583.m00686	50.m05616	583.m05721
42.m07439	59.m03523	583.m09096	31.m00874	472.m00001	583.m05614	50.m03134	583.m11471
42.m03312	59.m07779	583.m05312	31.m01823	65.m00013	583.m05610	50.m03117	583.m05713
42.m03317	59.m03524	583.m05311	31.m00871	65.m01174	583.m05605	50.m00062	583.m05712
42.m03330	59.m03539	583.m05310	31.m00001	65.m01184	583.m00684	50.m05607	583.m05711
42.m05827	59.m07740	583.m00609	39.m00330	65.m01189	583.m11396	50.m05603	583.m05702
42.m00034	59.m03549	583.m00618	239.m00011	65.m01203	583.m05602	37.m00772	583.m05695
42.m03342	59.m03564	583.m05287	595.m00004	65.m01204	583.m05601	37.m00005	583.m05694
42.m03346	59.m07736	583.m11441	256.m00018	50.m05693	583.m09175	37.m00748	583.m05692
42.m05834	59.m00040	583.m11440	125.m00111	50.m03411	583.m05598	37.m00744	583.m05666
42.m05830	59.m07787	583.m05280	541.m02067	50.m03392	583.m09176	37.m00737	583.m11470
42.m03364	59.m03622	583.m00002	541.m01248	50.m07087	583.m05584	38.m02354	583.m05649
42.m03366	59.m06074	583.m05271	541.m02044	50.m03211	583.m05583	551.m00022	583.m05646
42.m03369	59.m00054	583.m11429	541.m01224	50.m03210	583.m05581	551.m00226	583.m05639
42.m03403	59.m07723	583.m05266	541.m02525	50.m05631	583.m05580	145.m00586	583.m09169
42.m00037	59.m03661	583.m09208	541.m01212	50.m03144	583.m11399	145.m00001	583.m05633
42.m03405	59.m03663	583.m05259	541.m01169	50.m03074	583.m05573	145.m00002	583.m09137
42.m03406	59.m03668	583.m00001	541.m02519	38.m01045	583.m11464	35.m00857	583.m11391
42.m03407	59.m03683	542.m00334	541.m01168	38.m02366	583.m05559	35.m01975	583.m11393
42.m03411	59.m03703	542.m00001	541.m01158	38.m01899	583.m00681	583.m11473	583.m09136
42.m05840	59.m07799	23.m00314	26.m00245	35.m00880	583.m05546	583.m05732	583.m05622
42.m00061	59.m03710	23.m00155	80.m02356	35.m00927	583.m05540	583.m05605	583.m05620
42.m03426	59.m00061	23.m00150	80.m02346	35.m00928	583.m00666	583.m05602	583.m05616
42.m00057	59.m03723	23.m00149	80.m03956	583.m00704	583.m00671	583.m05574	583.m05614
42.m00056	59.m06083	63.m00001	80.m02309	583.m00705	583.m00674	583.m09215	583.m05613
42.m00042	59.m03724	63.m00151	80.m02290	583.m05703	583.m05528	583.m05498	583.m00685
42.m00053	44.m02822	63.m00147	80.m00088	583.m05701	583.m05527	583.m11459	583.m11395
42.m00046	44.m00056	63.m00146	80.m00057	583.m05700	583.m11404	583.m00010	583.m05607
42.m03445	44.m04654	33.m01392	80.m02279	583.m05616	583.m05525	583.m05442	583.m05605
42.m03448	44.m02807	33.m01386	80.m02266	583.m05602	583.m05523	583.m05418	583.m00684
42.m00051	44.m02806	33.m02676	80.m02246	583.m05585	583.m05520	583.m00589	583.m05596
42.m03455	44.m02802	33.m01377	80.m03991	583.m05568	583.m09119	583.m00620	583.m11477
42.m03456	44.m02801	33.m01376	80.m02241	583.m09205	583.m00665	542.m00223	583.m05594
42.m03459	44.m00054	33.m01375	80.m00025	583.m00680	583.m09118	23.m00144	583.m09177
42.m03461	44.m02788	33.m01360	80.m02164	583.m11455	583.m05510	63.m00152	583.m05593
42.m03487	44.m02775	33.m01359	80.m02140	583.m11408	583.m05509	33.m01385	583.m05592
42.m03504	44.m00048	33.m02679	80.m00037	583.m05380	583.m05505	33.m01354	583.m05589
42.m03521	44.m02742	33.m01344	80.m02130	583.m00002	583.m05504	33.m01277	583.m05581
42.m03523	44.m02740	33.m01340	57.m01687	542.m00333	583.m05490	46.m01679	583.m05579
42.m03528	44.m02739	33.m01333	57.m01708	542.m00405	583.m00018	28.m00291	583.m05578
42.m03534	44.m02732	33.m01331	57.m03982	542.m00224	583.m09185	42.m03311	583.m09128
42.m03551	44.m04665	33.m01329	57.m01722	63.m00150	583.m05487	42.m03459	583.m09215
42.m00083	44.m00005	33.m01324	57.m03974	33.m00005	583.m05484	42.m00050	583.m09216
42.m07422	44.m00044	33.m01323	57.m01736	33.m02680	583.m05478	42.m00048	583.m05561
42.m03569	44.m04630	33.m00006	57.m00036	46.m01690	583.m05476	42.m00079	583.m11463
42.m03570	44.m04671	33.m01321	57.m01832	46.m03670	583.m05473	42.m03476	583.m11401
42.m03573	44.m04626	33.m01312	57.m01845	46.m01664	583.m05472	42.m00068	583.m05560
42.m00095	44.m02677	33.m01311	57.m01865	46.m02873	583.m11459	42.m03491	583.m05558
42.m03580	44.m02673	33.m01302	162.m00329	46.m01607	583.m05471	42.m03524	583.m05557
42.m03583	44.m04619	33.m01283	27.m01473	46.m02897	583.m05465	42.m03575	583.m11402
42.m07428	44.m02644	33.m02674	27.m00073	42.m03329	583.m11407	59.m03377	583.m09182
42.m03600	44.m00034	33.m01270	27.m00855	42.m03425	583.m11455	59.m06058	583.m05555
42.m03611	44.m02629	33.m01266	641.m01461	42.m03435	583.m09114	59.m00087	583.m05552
42.m03619	44.m02623	33.m01261	641.m01494	42.m03448	583.m05460	59.m03421	583.m05551
42.m07434	44.m02618	33.m00313	641.m03160	42.m03534	583.m05457	59.m00082	583.m00681
8.m00181	44.m02606	46.m00031	641.m01498	42.m00088	583.m05450	59.m06113	583.m05543
8.m00180	44.m02598	46.m01752	641.m01513	42.m03556	583.m11453	59.m03533	583.m09121
8.m00179	44.m02585	46.m03660	641.m01538	42.m07424	583.m05437	44.m02782	583.m00671
59.m03368	44.m00027	46.m02917	641.m00176	42.m03567	583.m00636	44.m02775	583.m00674
59.m03400	44.m04681	46.m00003	641.m00186	42.m03616	583.m11411	44.m02740	583.m05530
59.m03408	44.m02540	46.m01741	641.m01585	42.m05862	583.m05431	44.m02690	583.m05529
59.m03410	44.m02516	46.m01731	641.m03164	8.m00002	583.m05430	44.m04698	583.m05528
59.m03415	55.m00005	46.m01713	644.m00101	59.m03362	583.m00008	44.m05935	583.m05526
59.m03424	55.m04610	46.m00027	129.m00518	59.m03406	583.m09212	44.m00022	583.m05525
59.m07771	55.m08184	46.m01706	52.m02715	59.m03416	583.m00007	44.m02594	583.m05524
59.m03457	55.m10280	46.m01704	52.m01613	59.m03429	583.m05422	44.m04679	583.m05522
59.m07773	55.m04620	46.m02914	52.m01590	59.m07753	583.m05421	44.m04692	583.m00676
59.m03458	55.m04631	46.m01695	52.m01583	59.m03472	583.m00632	55.m08213	583.m00678
59.m03480	55.m08215	46.m01694	52.m01542	59.m03475	583.m05412	55.m04757	583.m09118
59.m00031	55.m10276	46.m01692	52.m03451	59.m03491	583.m05407	55.m04898	583.m00664
59.m06115	55.m04652	46.m03703	52.m01539	59.m07739	583.m05398	55.m04978	583.m00663
59.m03489	55.m04656	46.m03687	52.m03471	59.m03587	583.m11413	55.m05072	583.m05509
59.m06113	55.m04660	46.m03667	52.m01533	59.m03611	583.m00017	55.m00218	583.m11460
59.m03501	55.m04663	46.m03685	64.m00735	59.m03648	583.m00627	55.m05116	583.m09184
59.m03502	55.m04690	46.m01671	113.m00805	44.m02810	583.m05372	74.m00759	583.m05499
59.m00078	55.m04726	46.m03683	113.m01283	44.m02808	583.m11447	20.m03651	583.m05497
59.m03510	55.m04729	46.m01663	113.m01288	44.m02784	583.m00004	20.m03678	583.m09117
59.m03521	55.m04739	46.m00007	113.m00779	44.m02737	583.m05359	20.m03699	583.m00018
59.m03523	55.m04742	46.m01660	113.m00774	44.m02736	583.m05349	20.m03841	583.m00652
59.m07779	55.m00081	46.m00016	113.m00016	44.m02687	583.m05343	20.m05918	583.m05483
59.m03531	55.m00016	46.m01643	41.m00027	44.m02645	583.m09102	20.m05904	583.m09116
59.m07804	55.m04760	46.m01631	41.m01385	44.m00023	583.m11419	20.m03943	583.m05480
59.m00035	55.m04761	46.m01629	41.m01378	44.m04679	583.m05340	20.m03944	583.m05475
59.m03541	55.m08191	46.m01628	41.m02940	44.m02589	583.m11420	540.m00199	583.m05472
59.m03545	55.m04771	46.m02874	41.m00005	44.m02539	583.m05337	72.m00383	583.m05471
59.m03547	55.m10264	46.m01615	41.m01301	44.m02523	583.m05335	72.m00687	583.m00645
59.m07781	55.m04778	46.m01598	41.m00008	44.m04696	583.m00598	49.m05712	583.m00010
59.m03550	55.m00101	46.m03698	41.m01275	55.m10338	583.m00596	49.m03333	583.m11455
59.m03551	55.m04806	46.m03697	25.m01879	55.m04638	583.m05320	49.m03217	583.m09113
59.m03557	55.m04810	46.m03678	25.m02946	55.m10274	583.m00594	49.m03200	583.m11454
59.m06069	55.m04821	46.m03677	25.m03609	55.m04705	583.m05310	49.m03105	583.m05457
59.m03575	55.m04822	28.m00288	25.m02942	55.m10295	583.m05293	76.m03407	583.m11408
59.m07735	55.m00116	28.m00433	25.m01866	55.m04845	583.m00618	76.m01546	583.m00641
59.m08333	55.m00118	28.m00307	25.m01854	55.m10299	583.m05288	76.m01588	583.m05450
59.m07790	55.m04833	42.m05826	25.m01848	55.m00242	583.m09203	76.m01613	583.m05449
59.m07801	55.m00258	42.m03296	25.m02938	55.m00239	583.m05282	76.m01614	583.m05442
59.m03619	55.m04849	42.m07410	25.m01810	55.m10234	583.m05272	76.m00017	583.m05438
59.m07792	55.m04852	42.m03305	25.m00187	55.m10233	583.m11437	31.m01835	583.m00634
59.m03629	55.m04857	42.m07405	25.m00001	74.m00427	583.m11436	31.m00905	583.m00637
59.m03649	55.m00277	42.m03330	25.m01740	74.m00979	583.m05268	31.m01820	583.m05431
59.m03666	55.m00133	42.m03331	86.m00398	20.m03647	583.m05259	541.m01195	583.m05430
59.m03667	55.m04880	42.m03340	83.m02718	20.m03676	583.m05258	541.m01147	583.m05415
59.m03672	55.m04883	42.m03342	83.m01308	20.m05985	542.m00217	80.m03948	583.m05411
59.m07795	55.m04888	42.m03343	83.m00010	20.m03689	23.m00237	80.m02252	583.m09104
59.m03690	55.m04893	42.m00033	83.m01279	20.m05994	23.m00148	80.m02244	583.m05399
59.m06079	55.m04894	42.m03350	83.m00007	20.m03740	23.m00001	80.m05013	583.m05394
59.m03695	55.m04898	42.m00032	83.m01256	20.m05954	23.m00317	80.m02164	583.m05393
59.m03696	55.m04899	42.m03352	83.m02694	20.m03744	63.m00154	57.m01712	583.m05392
59.m03703	55.m04914	42.m05831	83.m02714	20.m00334	63.m00002	57.m01802	583.m09195
59.m07799	55.m04929	42.m03356	83.m02711	20.m03787	63.m00152	57.m00031	583.m00017
59.m03712	55.m00245	42.m03357	83.m01215	20.m05991	63.m00337	57.m01870	583.m00630
59.m03713	55.m00167	42.m05836	83.m01209	20.m00381	63.m00148	641.m01527	583.m05373
59.m03715	55.m10306	42.m03372	83.m01194	72.m00903	33.m01396	52.m03440	583.m11448
59.m03723	55.m04975	42.m05852	83.m02701	72.m00003	33.m01394	52.m01619	583.m05370
44.m02816	55.m00178	42.m05835	493.m00007	49.m05734	33.m02663	41.m01384	583.m11447
44.m06356	55.m10236	42.m03382		49.m00060	33.m01385	41.m02963	583.m00623
44.m02805	55.m04995	42.m03384		49.m03421	33.m01377	41.m01334	583.m00016
44.m05900	55.m05002	42.m03386		49.m03333	33.m01376	41.m01327	583.m05363
44.m02793	55.m05007	42.m03397		49.m03233	33.m01375	25.m00005	583.m05356
44.m05930	55.m05008	42.m03400		49.m03232	33.m01374	83.m01292	583.m05355
44.m02783	55.m05013	42.m03409		49.m03228	33.m01368	65.m01959	583.m05351
44.m02780	55.m10234	42.m00061		49.m05666	33.m00008	50.m03305	583.m11446
44.m04659	55.m05044	42.m00060		49.m03201	33.m01365	37.m00740	583.m00622
44.m04664	55.m10320	42.m03421		49.m05657	33.m02187	38.m01072	583.m05345
44.m02744	55.m05065	42.m00055		76.m03427	33.m01363	35.m00914	583.m05344
44.m02727	55.m05073	42.m03440		76.m03426	33.m02677	583.m09158	583.m05343
44.m04626	55.m05086	42.m00045		31.m00866	33.m02678	583.m00019	583.m05342
44.m02701	55.m05090	42.m00046		31.m00857	33.m01343	583.m05471	583.m11420
44.m05927	55.m10321	42.m03447		39.m00334	33.m02202	33.m01263	583.m05337
44.m02692	55.m00219	42.m03453		541.m01208	33.m01336	46.m03659	583.m05332
44.m02691	55.m05093	42.m00048		541.m02523	33.m01315	46.m01638	583.m05330
44.m02683	55.m05099	42.m03471		541.m01183	33.m02684	42.m03284	583.m11421
44.m02653	55.m05102	42.m00066		541.m02042	33.m01313	42.m03626	583.m05329
44.m02647	55.m00019	42.m03474		26.m00244	33.m01312	59.m03634	583.m00598
44.m02645	55.m10322	42.m03480		26.m00372	33.m02680	59.m06075	583.m05326
44.m02643	55.m10223	42.m00117		80.m02331	33.m01306	44.m02716	583.m09096
44.m02638	74.m00465	42.m00118		80.m02295	33.m01298	44.m02647	583.m00593
44.m05922	74.m00458	42.m00128		80.m02294	33.m01297	55.m04843	583.m00592
44.m00036	74.m00762	42.m03524		80.m02243	33.m01295	55.m10320	583.m11425
44.m05907	74.m00981	42.m03527		80.m02217	33.m01277	55.m00019	583.m05296
44.m02619	74.m00437	42.m03532		80.m00079	33.m01272	20.m03759	583.m05295
44.m02609	20.m05877	42.m00122		80.m00020	33.m02213	20.m03891	583.m09095
44.m05939	20.m03673	42.m03544		80.m05020	33.m02208	20.m07367	583.m09203
44.m02594	20.m03693	42.m03546		57.m01705	33.m01266	49.m03442	583.m11441
44.m04611	20.m03694	42.m07387		57.m01788	33.m01263	49.m03256	583.m05282
44.m05910	20.m05891	42.m03549		57.m01829	33.m01262	49.m00038	583.m05278
44.m02582	20.m03708	42.m03557		57.m03103	33.m02185	49.m05671	583.m09204
44.m00019	20.m03719	42.m00013		162.m00332	46.m02891	49.m05667	583.m11428
44.m02574	20.m05994	42.m00087		641.m03158	46.m01758	49.m07215	583.m11437
44.m02570	20.m05966	42.m07444		641.m01494	46.m01756	76.m00003	583.m11436
44.m02562	20.m00344	42.m03568		641.m01509	46.m01746	31.m00890	583.m05269
44.m04684	20.m03784	42.m03572		641.m01520	46.m02889	31.m00858	583.m05268
44.m02559	20.m00005	42.m03581		641.m02569	46.m01741	39.m00619	583.m05267
44.m02548	20.m03787	42.m03584		641.m02566	46.m02909	80.m00076	583.m05259
44.m04691	20.m05976	42.m03590		129.m00254	46.m00006	162.m00313	583.m11435
44.m05938	20.m03824	42.m03594		129.m00263	46.m01729	41.m00020	542.m00218
44.m02524	20.m00387	42.m07428		129.m00510	46.m01726	41.m02943	542.m00221
55.m04624	20.m03849	42.m03599		52.m01680	46.m01724	25.m01843	542.m00405
55.m04625	20.m05907	42.m03631		52.m01603	46.m01700	25.m02937	23.m00313
55.m04629	20.m03865	42.m03638		52.m03445	46.m01699	25.m01750	23.m00314
55.m08186	20.m05909	42.m03640		52.m01599	46.m01698	86.m00003	23.m00237
55.m08214	20.m03867	10.m00081		52.m02684	46.m03688	65.m02525	23.m00148
55.m00007	20.m05912	8.m00190		52.m02678	46.m01690	50.m00028	63.m00154
55.m04651	20.m03881	8.m00004		52.m01536	46.m00029	50.m03121	63.m00151
55.m04652	20.m03882	59.m03359		113.m00778	46.m01684	145.m00321	33.m01396
55.m11051	20.m05916	59.m03362		113.m01574	46.m01683	583.m05676	33.m01394
55.m04667	20.m03896	59.m06124		113.m00764	46.m03685	583.m05664	33.m02687
55.m04668	20.m00392	59.m03373		113.m00758	46.m01682	583.m00682	33.m02663
55.m04669	20.m03906	59.m03375		41.m01366	46.m01668	583.m00609	33.m01391
55.m04686	20.m03922	59.m06055		41.m01357	46.m01667	583.m00613	33.m01386
55.m00068	20.m03933	59.m03377		41.m00021	46.m01665	583.m09095	33.m01385
55.m04702	20.m03934	59.m03382		41.m02949	46.m01664	542.m00334	33.m01384
55.m04705	20.m03963	59.m03385		41.m01303	46.m01659	46.m00002	33.m01378
55.m04710	72.m00407	59.m03387		41.m00014	46.m01658	46.m01639	33.m01377
55.m04711	72.m00005	59.m00013		41.m00001	46.m01654	42.m00120	33.m01374
55.m04716	49.m03433	59.m03404		645.m00685	46.m01653	59.m03452	33.m01371
55.m04744	49.m03420	59.m03406		25.m01875	46.m00017	59.m03457	33.m01368
55.m04750	49.m03405	59.m03416		25.m03610	46.m01650	59.m07772	33.m01367
55.m10265	49.m03404	59.m07768		25.m01805	46.m01641	59.m03521	33.m01364
55.m04757	49.m03398	59.m03424		83.m01300	46.m01627	59.m03547	33.m02187
55.m11055	49.m07183	59.m03429		83.m01292	46.m01621	59.m07781	33.m01363
55.m04796	49.m05727	59.m00027		83.m01278	46.m00011	59.m03561	33.m02677
55.m04810	49.m03362	59.m00091		83.m02716	46.m01619	44.m04701	33.m02678
55.m04811	49.m07189	59.m07757		83.m01269	46.m01615	44.m02557	33.m01342
55.m00114	49.m05715	59.m03457		83.m01212	46.m01599	55.m04751	33.m01340
55.m04845	49.m05714	59.m07772		83.m02695	46.m01598	55.m04769	33.m01338
55.m04848	49.m03346	59.m07773		609.m00003	46.m00004	55.m10302	33.m01334
55.m04850	49.m05710	59.m03463		132.m00002	46.m02898	55.m10309	33.m01333
55.m04858	49.m03327	59.m03464		578.m00003	46.m01591	74.m00984	33.m01332
55.m00012	49.m03323	59.m00084		372.m00007	28.m00289	20.m03665	33.m01329
55.m10299	49.m05698	59.m03478		65.m01088	28.m00292	20.m03892	33.m01319
55.m04873	49.m05692	59.m00083		65.m00007	28.m00295	20.m03903	33.m01314
55.m04878	49.m03288	59.m03483		50.m03424	28.m00296	72.m00001	33.m01311
55.m04896	49.m03260	59.m06115		50.m03414	42.m03275	72.m00404	33.m01310
55.m04899	49.m03248	59.m03489		50.m03401	42.m03279	49.m07188	33.m01309
55.m10326	49.m03246	59.m03495		50.m07082	42.m03280	49.m03119	33.m00003
55.m04948	49.m03245	59.m06065		50.m03374	42.m03283	76.m01537	33.m02680
55.m04954	49.m05673	59.m03502		50.m03309	42.m03284	76.m02667	33.m01301
55.m04957	49.m03227	59.m03504		50.m03259	42.m03289	76.m02670	33.m01299
55.m10304	49.m03219	59.m00006		50.m05651	42.m00019	115.m00035	33.m01298
55.m10305	49.m03218	59.m07747		50.m00049	42.m03294	541.m01247	33.m01297
55.m10306	49.m05672	59.m06112		50.m03233	42.m03295	541.m02526	33.m01296
55.m10240	49.m03210	59.m03524		50.m00015	42.m03307	541.m01166	33.m01295
55.m04966	49.m03203	59.m03532		50.m03231	42.m03312	26.m00232	33.m01288
55.m04968	49.m07223	59.m03535		50.m03209	42.m03325	80.m02268	33.m01287
55.m00242	49.m05661	59.m07742		50.m03195	42.m03330	80.m02246	33.m01284
55.m00171	49.m05656	59.m03538		50.m03194	42.m03343	57.m01812	33.m01281
55.m00173	49.m03157	59.m03541		50.m03161	42.m03347	57.m01833	33.m01280
55.m04978	49.m07201	59.m00008		50.m03129	42.m00113	57.m01834	33.m02674
55.m10325	49.m03155	59.m03557		50.m00027	42.m05837	27.m00827	33.m00002
55.m00015	49.m03152	59.m06105		50.m03065	42.m03373	129.m00511	33.m02675
55.m05037	49.m07248	59.m07736		37.m00002	42.m05853	113.m01587	33.m01270
55.m05040	49.m03135	59.m00040		37.m00779	42.m03383	41.m01387	33.m01269
55.m10319	49.m07217	59.m03580		38.m01110	42.m00115	41.m00021	33.m02665
55.m05044	49.m03111	59.m07788		38.m00017	42.m03390	41.m00016	33.m02201
55.m05053	49.m03110	59.m03599		38.m01887	42.m05839	25.m01902	33.m01261
55.m05063	49.m03109	59.m03600		551.m00360	42.m03392	25.m00212	33.m02186
55.m08201	49.m03107	59.m03604		551.m00001	42.m03395	25.m00002	33.m02683
55.m00201	49.m03098	59.m03606		145.m00337	42.m00038	83.m02704	33.m02682
55.m05086	76.m02667	59.m07731		145.m00338	42.m03406	151.m00001	46.m01763
55.m05087	76.m03407	59.m03609		145.m00751	42.m07400		46.m01754
55.m05095	76.m03427	59.m03630		145.m00349	42.m00064		46.m01752
55.m00209	76.m01559	59.m03634		35.m00848	42.m03415		46.m01748
55.m05097	76.m01562	59.m07727		35.m00869	42.m03417		46.m02917
55.m05098	76.m01566	59.m03642		35.m01974	42.m07397		46.m01746
55.m05102	76.m01577	59.m03644		35.m00025	42.m00054		46.m02889
55.m05111	76.m03404	59.m03649		35.m00924	42.m07396		46.m01741
55.m05112	76.m01589	59.m03650		35.m01587	42.m03437		46.m01740
55.m05114	76.m01590	59.m03651		583.m05764	42.m03440		46.m02909
74.m00764	76.m03416	59.m03652		583.m05762	42.m00045		46.m00006
74.m00453	76.m01611	59.m00068		583.m05759	42.m00046		46.m01736
74.m00444	76.m01612	59.m03664		583.m05758	42.m03451		46.m01720
74.m00763	76.m01622	59.m06096		583.m05707	42.m03452		46.m00009
74.m00437	76.m01670	59.m03668		583.m09142	42.m03457		46.m01715
74.m00769	76.m03422	59.m03672		583.m05664	42.m03460		46.m01713
74.m00427	76.m01687	59.m00090		583.m05643	42.m03461		46.m03663
74.m00979	76.m01698	59.m00067		583.m00011	42.m00048		46.m01710
74.m00425	76.m01699	59.m07718		583.m05618	42.m03475		46.m00027
74.m00758	31.m00897	59.m03691		583.m05605	42.m03476		46.m00026
74.m00422	31.m01835	59.m00003		583.m05593	42.m03485		46.m02884
20.m05895	31.m00905	59.m06086		583.m05571	42.m00119		46.m00028
20.m03659	31.m00893	59.m03703		583.m11401	42.m03494		46.m01699
20.m05879	31.m00906	59.m07799		583.m09121	42.m00009		46.m03694
20.m03663	31.m01833	59.m03706		583.m00667	42.m03517		46.m01692
20.m07752	31.m00924	59.m03707		583.m05481	42.m03518		46.m03703
20.m07353	31.m00876	59.m06081		583.m05438	42.m03519		46.m03687
20.m05876	31.m00875	59.m03727		583.m05434	42.m03522		46.m03702
20.m05892	31.m01823	44.m02826		583.m05407	42.m03524		46.m00029
20.m05957	31.m00869	44.m04653		583.m05391	42.m03529		46.m00024
20.m00349	31.m00861	44.m02804		583.m00626	42.m03530		46.m01679
20.m03720	31.m00090	44.m02798		583.m11414	42.m03531		46.m01672
20.m03731	31.m00940	44.m00008		583.m05352	42.m07390		46.m02919
20.m03733	39.m00619	44.m02794		583.m11446	42.m00121		46.m03683
20.m00332	39.m00358	44.m02793		583.m05312	42.m03540		46.m01668
20.m03736	39.m00790	44.m02779		583.m05281	42.m03546		46.m00007
20.m03742	70.m00039	44.m04658		583.m11436	42.m03551		46.m01660
20.m00334	70.m00040	44.m02774		583.m09206	42.m00124		46.m01658
20.m03774	617.m00007	44.m02771		583.m05254	42.m07420		46.m01657
20.m03790	256.m00018	44.m02769		23.m00147	42.m03560		46.m00016
20.m03793	75.m00012	44.m04662		33.m02687	42.m03572		46.m01654
20.m07347	541.m01250	44.m04663		33.m01388	42.m03573		46.m01653
20.m03804	541.m02067	44.m02748		33.m01324	42.m00094		46.m03700
20.m05979	541.m02511	44.m02747		33.m01319	42.m03576		46.m03682
20.m05980	541.m02528	44.m05929		33.m01318	42.m00015		46.m01648
20.m03809	541.m00139	44.m05934		33.m01314	42.m03583		46.m01634
20.m07363	541.m01241	44.m04635		33.m02684	42.m03587		46.m01629
20.m03820	541.m01230	44.m02726		33.m01313	42.m00101		46.m01628
20.m03831	541.m01219	44.m04633		33.m01307	42.m07428		46.m01626
20.m03836	541.m01207	44.m02724		33.m01301	42.m03602		46.m01623
20.m08222	541.m00132	44.m02723		33.m01292	42.m03605		46.m00011
20.m00388	541.m02042	44.m02718		33.m01277	42.m03606		46.m01619
20.m03843	541.m02532	44.m02715		46.m03658	42.m00098		46.m00010
20.m03846	26.m00250	44.m02712		46.m03661	42.m03614		46.m01612
20.m03862	26.m00247	44.m00044		46.m03702	42.m07383		46.m01611
20.m05928	26.m00475	44.m04630		46.m01668	42.m03619		46.m01605
20.m07368	80.m02353	44.m02693		46.m01610	42.m07432		46.m01602
20.m03897	80.m02336	44.m05927		28.m00284	42.m03621		46.m03698
20.m03931	80.m02317	44.m00038		42.m03310	42.m07435		46.m03697
20.m03941	80.m02308	44.m02677		42.m03312	42.m07382		46.m02897
20.m03944	80.m02297	44.m02674		42.m05831	42.m07445		46.m00004
20.m05986	80.m02295	44.m04673		42.m05839	42.m05844		46.m01594
20.m03955	80.m02294	44.m02645		42.m00064	42.m07381		46.m01593
20.m03977	80.m02286	44.m04616		42.m00005	42.m03631		46.m01591
540.m00206	80.m03948	44.m02636		42.m03451	42.m03635		46.m03677
540.m00205	80.m05042	44.m04614		42.m00049	42.m05862		28.m00429
540.m00328	80.m02270	44.m02622		42.m03468	10.m00081		28.m00430
540.m00195	80.m02265	44.m05907		42.m00075	8.m00373		28.m00291
540.m00194	80.m00050	44.m02619		42.m00120	8.m00192		28.m00294
540.m00335	80.m02258	44.m04675		42.m03527	8.m00191		28.m00295
72.m00379	80.m02255	44.m02612		42.m00124	8.m00280		28.m00296
72.m00381	80.m02252	44.m00023		42.m03554	8.m00002		28.m00297
72.m00383	80.m00003	44.m00022		42.m07425	8.m00179		28.m00433
72.m00387	80.m00024	44.m04677		42.m03579	59.m03358		28.m00306
72.m00004	80.m05027	44.m00027		42.m00006	59.m03360		42.m03276
72.m00404	80.m05014	44.m02581		42.m00098	59.m03365		42.m03277
49.m03437	80.m02164	44.m02578		42.m03614	59.m03368		42.m03280
49.m03420	80.m05018	44.m05917		42.m07432	59.m03369		42.m03282
49.m03413	80.m03939	44.m02566		8.m00193	59.m03372		42.m05823
49.m03412	80.m00032	44.m02558		59.m03384	59.m00016		42.m03283
49.m00063	80.m00001	44.m02557		59.m00018	59.m06121		42.m07408
49.m07241	80.m02131	44.m06354		59.m03400	59.m03401		42.m00018
49.m03391	80.m05023	44.m02551		59.m00030	59.m07767		42.m03286
49.m03373	57.m01685	44.m05936		59.m00083	59.m03411		42.m03287
49.m00047	57.m03978	44.m02543		59.m03517	59.m03414		42.m03288
49.m07189	57.m01886	44.m02536		59.m03518	59.m03424		42.m00019
49.m03353	57.m01696	44.m02531		59.m06066	59.m03428		42.m07410
49.m03344	57.m01702	44.m02529		59.m07744	59.m03429		42.m05824
49.m07191	57.m01715	44.m02523		59.m00035	59.m03439		42.m03303
49.m03340	57.m01721	44.m04695		59.m00041	59.m03440		42.m03312
49.m03338	57.m03974	44.m02519		59.m03583	59.m00029		42.m03313
49.m03334	57.m01728	55.m00002		59.m03591	59.m03459		42.m03314
49.m07233	57.m01735	55.m00276		59.m06102	59.m07752		42.m03315
49.m03330	57.m01736	55.m10282		59.m08333	59.m03462		42.m00024
49.m03328	57.m00024	55.m04619		59.m07728	59.m03463		42.m03322
49.m03321	57.m00017	55.m04628		59.m03639	59.m03464		42.m00007
49.m05705	57.m01782	55.m04629		59.m07794	59.m03475		42.m07404
49.m00042	57.m01788	55.m04637		59.m03650	59.m03483		42.m03329
49.m05703	57.m03967	55.m08187		59.m03655	59.m03493		42.m03347
49.m05706	57.m00036	55.m08188		59.m03656	59.m07751		42.m07413
49.m03294	57.m00028	55.m10277		59.m00055	59.m07750		42.m00113
49.m07244	57.m01815	55.m04654		59.m03691	59.m07776		42.m03359
49.m03285	57.m01820	55.m11050		59.m03696	59.m03503		42.m03360
49.m00006	57.m01855	55.m04655		44.m02800	59.m07747		42.m03362
49.m03270	57.m01861	55.m04661		44.m02772	59.m03517		42.m03365
49.m05694	57.m01862	55.m04663		44.m02729	59.m03518		42.m03370
49.m03267	57.m01878	55.m04691		44.m05934	59.m06066		42.m03372
49.m00039	69.m00201	55.m04692		44.m02720	59.m03521		42.m05837
49.m07226	27.m01473	55.m04693		44.m04672	59.m07744		42.m03373
49.m05680	27.m00092	55.m04696		44.m04673	59.m07743		42.m03380
49.m03229	27.m00857	55.m04701		44.m02612	59.m03531		42.m03383
49.m03228	27.m00859	55.m00021		44.m00026	59.m03532		42.m00115
49.m00030	641.m02537	55.m04718		44.m02548	59.m03533		42.m05839
49.m00033	641.m01494	55.m04722		44.m02545	59.m07805		42.m03395
49.m03211	641.m00002	55.m04723		44.m02543	59.m03534		42.m03396
49.m05669	641.m01523	55.m04727		44.m02527	59.m03535		42.m07414
49.m03207	641.m00173	55.m04731		55.m08184	59.m03536		42.m03398
49.m03205	641.m01531	55.m10288		55.m10278	59.m00035		42.m00037
49.m03204	641.m01539	55.m08218		55.m00006	59.m06127		42.m03405
49.m03202	641.m00176	55.m04741		55.m04647	59.m03547		42.m07401
49.m03193	641.m01547	55.m10290		55.m08213	59.m03553		42.m03406
49.m03189	641.m01563	55.m04770		55.m00068	59.m03557		42.m07400
49.m03155	641.m02569	55.m00094		55.m00072	59.m03563		42.m03411
49.m03131	129.m00517	55.m00097		55.m04740	59.m03567		42.m07398
49.m07208	129.m00398	55.m11055		55.m04766	59.m00039		42.m03412
49.m03087	129.m00403	55.m10292		55.m04774	59.m07734		42.m00064
76.m01539	129.m00513	55.m04791		55.m00100	59.m06102		42.m05840
76.m01553	129.m00519	55.m00107		55.m04814	59.m03592		42.m03415
76.m01555	52.m01690	55.m04805		55.m04815	59.m06100		42.m00062
76.m02647	52.m01687	55.m04806		55.m08206	59.m03598		42.m07415
76.m02673	52.m01681	55.m10262		55.m04973	59.m03604		42.m00058
76.m01568	52.m02717	55.m04810		55.m05013	59.m08333		42.m03425
76.m01569	52.m02721	55.m04830		55.m05044	59.m03608		42.m03437
76.m01571	52.m01665	55.m04840		55.m05056	59.m07790		42.m00053
76.m01572	52.m01662	55.m10255		55.m05072	59.m03619		42.m00052
76.m02649	52.m01645	55.m04846		55.m00209	59.m03624		42.m00046
76.m01575	52.m01632	55.m04848		55.m05115	59.m00050		42.m03452
76.m01576	52.m01623	55.m04852		74.m00433	59.m06097		42.m03459
76.m01581	52.m01613	55.m04855		74.m00430	59.m03644		42.m03460
76.m01596	52.m03460	55.m10253		74.m00770	59.m07725		42.m03461
76.m02650	52.m01602	55.m04872		20.m05895	59.m07724		42.m00065
76.m03401	52.m01580	55.m04877		20.m03649	59.m03666		42.m03475
76.m01598	52.m01567	55.m04878		20.m03650	59.m03667		42.m00068
76.m03674	52.m03458	55.m10249		20.m03683	59.m03668		42.m03478
76.m01613	52.m01553	55.m04892		20.m03706	59.m03673		42.m03485
76.m01618	52.m01551	55.m08206		20.m03733	59.m00090		42.m03486
76.m01622	52.m01542	55.m04907		20.m05961	59.m03676		42.m03491
76.m03397	52.m01541	55.m04914		20.m05970	59.m03677		42.m03494
76.m01632	52.m01536	55.m04920		20.m03829	59.m06078		42.m00009
76.m01635	64.m00325	55.m08192		20.m03853	59.m00055		42.m03505
76.m01648	64.m00001	55.m04927		20.m03859	59.m07796		42.m00074
76.m01651	64.m00351	55.m04928		20.m03867	59.m03701		42.m00010
76.m01652	64.m00740	55.m10243		20.m03869	59.m03704		42.m05857
76.m00016	113.m00805	55.m04932		20.m03884	59.m03705		42.m00072
76.m01673	113.m01283	55.m04934		20.m05898	59.m00063		42.m05841
76.m03392	113.m00780	55.m10301		20.m00368	59.m07714		42.m03515
76.m00020	113.m00001	55.m04942		20.m05947	59.m00062		42.m03516
76.m01697	113.m01289	55.m04947		20.m03958	59.m03716		42.m03528
31.m01836	41.m01380	55.m04953		72.m00379	59.m06083		42.m03529
31.m00915	41.m00025	55.m04957		72.m00386	59.m00060		42.m03531
31.m01830	41.m00020	55.m10304		49.m00061	44.m02824		42.m03532
31.m01829	41.m01327	55.m10305		49.m03398	44.m02816		42.m03534
31.m00876	41.m01326	55.m04962		49.m07183	44.m04649		42.m07389
31.m01822	41.m01317	55.m04968		49.m00047	44.m02810		42.m03536
31.m01827	41.m01311	55.m04980		49.m03337	44.m02809		42.m03537
31.m00931	41.m01306	55.m04985		49.m05709	44.m02804		42.m00122
31.m00865	41.m00003	55.m04986		49.m03319	44.m04647		42.m03539
31.m01826	41.m01271	55.m05009		49.m05705	44.m02781		42.m03543
39.m00619	645.m00319	55.m05010		49.m03316	44.m04658		42.m03544
39.m00613	645.m00325	55.m10325		49.m05704	44.m02775		42.m03551
39.m00359	25.m01886	55.m05015		49.m03268	44.m02770		42.m00083
39.m00349	25.m01885	55.m10314		49.m00032	44.m02769		42.m07420
39.m00622	25.m02949	55.m05021		49.m03185	44.m04659		42.m07421
39.m00794	25.m01875	55.m05023		49.m05661	44.m04662		42.m00088
77.m00053	25.m02943	55.m05050		49.m03125	44.m04663		42.m03556
77.m00087	25.m01859	55.m10231		49.m05645	44.m02757		42.m03557
77.m00050	25.m01841	55.m05060		49.m00018	44.m02750		42.m00013
94.m00031	25.m02934	55.m10226		76.m01560	44.m00007		42.m03560
70.m00039	25.m00001	55.m10321		76.m01597	44.m02744		42.m03561
642.m00040	25.m03613	74.m00467		76.m01617	44.m02742		42.m00084
553.m00023	25.m02918	74.m00458		76.m01623	44.m02737		42.m03566
47.m00006	25.m01736	74.m00446		76.m01624	44.m02736		42.m03567
29.m00019	86.m00379	74.m00444		76.m01639	44.m00014		42.m03572
107.m00007	86.m00651	74.m00440		76.m01649	44.m02732		42.m00095
79.m00015	86.m00843	74.m00761		76.m01650	44.m04665		42.m03575
541.m02529	83.m02145	74.m00436		76.m01653	44.m05934		42.m03580
541.m01251	83.m02718	74.m00769		76.m01663	44.m02722		42.m00096
541.m02065	83.m02143	74.m00760		76.m02656	44.m02721		42.m03583
541.m02528	83.m01302	74.m00430		76.m01665	44.m02718		42.m03588
541.m02053	83.m01294	74.m00426		76.m01688	44.m04669		42.m03589
541.m01239	83.m01290	74.m00425		31.m00865	44.m04632		42.m03590
541.m02045	83.m01280	74.m00758		31.m00935	44.m02712		42.m07426
541.m01214	83.m01276	74.m00422		31.m00858	44.m00044		42.m00102
541.m02062	83.m01251	20.m03647		39.m00621	44.m04631		42.m00101
541.m02513	83.m01238	20.m03984		77.m00089	44.m02710		42.m07428
541.m01199	83.m00009	20.m03648		125.m00070	44.m02709		42.m03603
541.m01169	83.m00017	20.m03649		541.m02048	44.m02708		42.m03605
541.m02519	83.m01229	20.m00001		541.m02068	44.m04628		42.m03608
541.m02057	83.m01212	20.m03659		541.m02528	44.m05902		42.m03610
541.m00127	83.m02695	20.m00355		541.m02053	44.m02703		42.m03617
541.m01158	486.m00003	20.m03671		541.m02526	44.m04626		42.m03618
541.m00144	45.m00008	20.m03689		541.m01219	44.m02699		42.m03619
541.m00125	512.m00003	20.m03690		541.m01173	44.m02690		42.m00099
541.m02037		20.m03691		541.m02057	44.m02684		42.m03621
26.m00250		20.m03698		80.m02353	44.m02666		42.m05843
26.m00248		20.m07750		80.m02340	44.m02663		42.m03631
26.m00242		20.m05876		80.m02339	44.m02662		42.m03635
26.m00240		20.m07352		80.m03965	44.m02659		42.m03636
80.m05004		20.m00331		80.m02333	44.m02657		42.m00110
80.m02364		20.m05891		80.m02309	44.m00032		42.m03640
80.m02360		20.m03706		80.m02300	44.m02653		8.m00373
80.m02340		20.m03710		80.m02286	44.m00033		8.m00374
80.m05035		20.m03718		80.m05011	44.m02647		8.m00192
80.m02339		20.m00332		80.m02255	44.m02645		8.m00191
80.m02335		20.m03736		80.m03974	44.m02632		8.m00190
80.m02332		20.m00004		80.m03944	44.m04698		8.m00187
80.m02330		20.m03744		80.m00085	44.m02630		8.m00002
80.m02317		20.m03745		80.m03943	44.m05922		59.m06054
80.m02315		20.m03747		80.m00084	44.m02614		59.m03367
80.m02310		20.m07349		80.m00016	44.m05935		59.m03373
80.m00093		20.m03765		80.m05017	44.m00024		59.m03378
80.m02297		20.m05968		80.m02161	44.m02601		59.m03383
80.m02296		20.m03767		80.m00066	44.m02600		59.m03385
80.m05034		20.m03768		80.m02148	44.m02596		59.m03390
80.m02279		20.m03783		80.m02125	44.m04677		59.m03396
80.m02277		20.m07361		57.m01686	44.m05909		59.m03397
80.m05042		20.m00005		57.m01885	44.m02589		59.m00020
80.m03967		20.m03788		57.m01887	44.m05910		59.m06058
80.m02268		20.m03790		57.m03980	44.m02583		59.m03402
80.m03969		20.m03793		57.m01711	44.m02578		59.m03404
80.m00086		20.m05979		57.m03994	44.m02576		59.m03408
80.m03971		20.m05980		57.m00014	44.m02575		59.m06120
80.m02237		20.m03807		57.m01816	44.m02574		59.m06060
80.m02224		20.m00337		57.m01820	44.m02570		59.m00023
80.m02217		20.m07754		57.m00004	44.m02566		59.m03426
80.m00083		20.m03828		57.m03991	44.m02563		59.m00086
80.m00082		20.m03838		57.m01883	44.m02562		59.m07770
80.m02206		20.m05974		69.m00197	44.m04684		59.m00027
80.m02205		20.m00388		48.m00095	44.m05911		59.m03440
80.m02196		20.m05973		162.m00326	44.m02557		59.m03441
80.m02183		20.m05896		162.m00311	44.m02555		59.m06119
80.m03993		20.m03847		27.m00852	44.m02545		59.m03444
80.m00020		20.m07345		27.m00853	44.m02544		59.m06118
80.m02162		20.m03857		27.m00859	44.m00011		59.m07772
80.m05018		20.m03859		27.m00864	44.m02539		59.m03463
80.m03939		20.m00382		27.m00865	44.m02527		59.m03464
80.m02158		20.m05993		641.m01481	55.m04598		59.m03465
80.m00013		20.m03875		641.m01482	55.m04608		59.m03467
80.m05026		20.m03890		641.m01539	55.m10281		59.m03476
80.m00066		20.m07368		641.m01558	55.m10338		59.m00030
80.m02134		20.m05923		641.m03148	55.m10340		59.m03480
80.m02133		20.m03913		129.m00243	55.m04619		59.m03487
80.m02132		20.m03922		129.m00261	55.m04632		59.m00082
80.m02120		20.m05948		52.m01639	55.m04634		59.m03493
57.m01886		20.m03943		52.m02728	55.m10285		59.m06065
57.m01693		20.m05947		52.m01549	55.m11052		59.m00081
57.m01887		20.m03947		52.m02677	55.m04662		59.m03498
57.m03995		20.m03950		52.m02675	55.m04663		59.m03499
57.m01699		20.m05946		52.m01547	55.m04665		59.m00080
57.m01702		20.m03956		52.m01543	55.m04672		59.m00006
57.m03981		20.m03957		64.m00001	55.m04673		59.m03514
57.m01711		20.m07343		113.m01287	55.m04685		59.m03515
57.m01712		20.m05949		113.m00801	55.m04687		59.m03516
57.m00007		20.m03959		113.m00765	55.m04688		59.m07780
57.m00014		20.m05941		113.m00016	55.m08213		59.m03524
57.m03132		20.m03972		41.m01363	55.m00269		59.m07745
57.m01736		540.m00203		41.m01362	55.m04690		59.m03531
57.m01750		540.m00198		41.m01350	55.m04692		59.m07804
57.m03085		540.m00197		41.m02944	55.m04693		59.m03537
57.m01751		540.m00195		41.m02958	55.m04705		59.m03538
57.m01761		540.m00336		41.m01328	55.m10272		59.m03543
57.m01765		540.m00334		41.m01325	55.m04712		59.m06127
57.m01766		72.m00001		41.m01324	55.m04716		59.m03549
57.m01771		72.m00388		41.m01321	55.m04731		59.m07738
57.m03090		72.m00390		41.m01290	55.m00267		59.m03554
57.m01773		72.m00391		41.m02360	55.m04737		59.m00036
57.m01774		72.m00399		645.m00684	55.m04740		59.m03557
57.m01780		72.m00678		645.m00548	55.m04750		59.m07784
57.m01782		72.m00401		25.m00202	55.m04770		59.m03566
57.m03126		49.m03438		25.m01866	55.m04775		59.m03567
57.m01795		49.m05737		25.m00200	55.m04779		59.m00039
57.m01820		49.m05735		25.m03618	55.m00096		59.m03572
57.m00004		49.m05734		25.m01835	55.m04783		59.m03573
57.m01825		49.m03435		25.m01816	55.m00099		59.m03576
57.m01831		49.m00060		25.m01815	55.m11054		59.m07733
57.m03134		49.m03420		25.m02929	55.m04802		59.m03582
57.m03964		49.m03411		25.m01800	55.m04803		59.m03583
57.m01870		49.m00058		25.m00217	55.m04805		59.m07732
57.m01877		49.m07241		25.m00219	55.m04814		59.m00042
57.m01883		49.m03401		86.m00360	55.m04815		59.m07787
57.m03993		49.m07184		83.m01301	55.m04816		59.m06101
69.m00134		49.m05716		83.m00010	55.m04820		59.m03595
48.m00179		49.m00051		83.m02712	55.m04821		59.m03596
48.m00178		49.m00048		83.m01199	55.m04822		59.m03598
162.m00317		49.m07190		617.m00006	55.m00116		59.m03604
162.m00310		49.m03357		130.m00004	55.m04827		59.m03607
27.m00818		49.m03349		65.m01100	55.m04845		59.m07731
27.m00819		49.m03348		65.m01106	55.m04846		59.m03609
27.m01477		49.m07235		65.m01112	55.m04847		59.m07801
27.m00843		49.m03334		65.m02517	55.m04848		59.m07729
27.m00854		49.m07192		65.m02727	55.m08208		59.m03619
27.m00857		49.m05711		65.m01134	55.m04862		59.m03622
27.m00859		49.m03331		65.m01135	55.m00131		59.m03623
27.m00860		49.m03329		65.m02506	55.m00277		59.m03632
27.m00861		49.m03317		65.m01205	55.m04865		59.m03633
27.m00862		49.m05704		50.m03326	55.m00133		59.m07794
27.m00099		49.m05706		50.m07129	55.m04878		59.m03655
27.m00872		49.m03306		50.m03243	55.m04889		59.m03663
641.m01457		49.m03294		50.m05626	55.m10247		59.m03666
641.m01458		49.m03292		50.m00004	55.m00017		59.m03667
641.m01475		49.m07243		37.m01346	55.m04902		59.m03669
641.m00189		49.m07244		38.m01052	55.m04903		59.m06092
641.m03153		49.m03268		38.m01116	55.m00143		59.m03677
641.m03161		49.m03267		38.m00008	55.m04907		59.m06078
641.m01518		49.m00002		145.m00588	55.m10244		59.m00055
641.m01524		49.m03252		145.m00346	55.m04921		59.m06091
641.m01525		49.m05684		583.m05766	55.m00252		59.m07718
641.m00174		49.m05683		583.m05749	55.m04923		59.m06079
641.m01532		49.m07194		583.m05733	55.m04924		59.m07716
641.m01537		49.m07226		583.m11473	55.m04929		59.m03702
641.m01549		49.m05681		583.m05732	55.m00251		59.m07799
641.m01554		49.m05680		583.m05716	55.m08193		59.m07715
641.m01563		49.m03229		583.m05680	55.m10302		59.m06081
641.m01567		49.m03223		583.m05676	55.m04942		59.m03717
641.m01571		49.m03205		583.m09164	55.m04948		59.m03721
641.m00179		49.m03200		583.m09138	55.m04949		59.m03726
641.m00183		49.m07224		583.m00697	55.m04950		44.m02826
641.m02566		49.m03192		583.m05607	55.m00244		44.m02825
129.m00243		49.m03189		583.m05595	55.m04959		44.m02822
129.m00246		49.m03186		583.m09176	55.m04966		44.m00056
129.m00247		49.m03185		583.m11399	55.m04967		44.m02819
129.m00248		49.m00025		583.m05504	55.m04968		44.m04653
129.m00513		49.m03162		583.m00018	55.m04971		44.m02818
52.m01693		49.m03159		583.m09186	55.m00169		44.m00057
52.m01680		49.m05652		583.m05480	55.m04987		44.m04697
52.m03469		49.m05654		583.m05477	55.m04998		44.m02810
52.m03467		49.m03147		583.m09111	55.m10308		44.m02809
52.m00019		49.m03141		583.m11410	55.m00241		44.m02808
52.m03462		49.m03135		583.m05403	55.m10309		44.m05932
52.m02728		49.m03134		583.m00017	55.m05009		44.m02794
52.m01586		49.m03126		583.m05345	55.m05010		44.m02780
52.m01585		49.m03124		583.m05344	55.m05015		44.m02779
52.m01583		49.m03103		583.m05336	55.m10314		44.m02775
52.m01567		49.m07207		583.m09099	55.m05018		44.m02774
52.m01541		49.m07215		583.m05277	55.m05020		44.m02771
52.m03471		49.m05643		33.m01376	55.m10315		44.m02765
52.m01533		49.m00015		33.m01339	55.m05024		44.m04663
64.m00574		49.m03093		33.m01293	55.m05026		44.m02748
64.m00343		49.m07214		33.m01287	55.m05028		44.m02747
113.m00799		49.m07209		33.m02670	55.m00189		44.m02737
113.m00798		49.m07211		33.m02210	55.m05032		44.m02715
113.m01288		76.m03410		33.m02208	55.m05040		44.m02712
113.m00795		76.m01556		33.m01261	55.m10319		44.m00044
113.m00012		76.m01563		46.m01715	55.m00193		44.m04671
113.m00765		76.m03406		46.m01700	55.m05048		44.m00041
41.m01394		76.m02649		46.m03685	55.m05055		44.m02703
41.m00029		76.m01575		46.m01682	55.m10231		44.m02701
41.m01392		76.m01576		46.m01672	55.m05060		44.m02696
41.m00026		76.m01589		46.m02919	55.m05061		44.m00038
41.m01381		76.m01590		46.m01670	55.m00226		44.m02684
41.m02365		76.m03402		46.m00007	55.m05069		44.m02683
41.m01370		76.m01596		46.m01660	55.m05075		44.m02680
41.m01366		76.m02650		46.m01654	55.m00202		44.m02677
41.m01359		76.m02651		46.m01653	55.m05086		44.m02673
41.m01345		76.m02652		46.m01623	55.m05089		44.m00032
41.m00033		76.m03432		28.m00431	55.m05097		44.m02647
41.m01315		76.m02663		42.m03308	55.m05098		44.m02643
41.m00016		76.m01603		42.m00002	55.m05100		44.m04616
41.m01292		76.m01606		42.m05835	55.m00211		44.m00029
41.m02954		76.m03417		42.m03382	55.m05115		44.m02633
41.m01274		76.m01613		42.m00059	74.m00464		44.m05922
41.m01273		76.m01614		42.m07417	74.m00457		44.m00036
645.m00684		76.m01618		42.m03566	74.m00451		44.m02621
645.m00310		76.m01620		59.m03363	74.m00441		44.m05907
645.m00320		76.m01652		59.m03378	74.m00439		44.m02614
645.m00037		76.m02670		59.m00021	74.m00438		44.m02613
25.m01905		76.m01667		59.m07759	74.m00762		44.m05939
25.m03608		76.m02654		59.m03455	74.m00437		44.m02607
25.m01904		76.m00006		59.m07749	74.m00760		44.m02604
25.m01903		76.m01688		59.m03494	74.m00430		44.m00024
25.m02954		76.m01690		59.m03501	74.m00759		44.m00023
25.m02953		76.m02655		59.m06126	74.m00427		44.m02596
25.m02952		31.m01836		59.m03550	74.m00979		44.m04677
25.m00201		31.m00901		59.m03564	74.m00426		44.m02591
25.m01889		31.m00900		59.m06105	20.m03645		44.m04611
25.m01879		31.m01816		59.m03566	20.m03651		44.m05910
25.m02946		31.m00891		59.m03572	20.m05880		44.m02582
25.m03618		31.m00910		59.m03573	20.m03663		44.m02579
25.m01853		31.m00913		59.m03608	20.m00354		44.m02576
25.m01850		31.m00885		59.m07801	20.m03683		44.m02575
25.m01849		31.m00879		59.m03622	20.m03687		44.m00018
25.m01844		31.m01829		59.m07792	20.m05882		44.m05917
25.m01841		31.m01828		59.m03638	20.m03696		44.m02571
25.m00007		31.m00928		59.m03682	20.m03698		44.m02570
25.m01835		31.m01821		59.m03715	20.m07353		44.m00017
25.m01833		31.m00930		44.m02818	20.m05876		44.m02565
25.m01831		31.m01827		44.m02787	20.m03699		44.m04610
25.m00212		31.m00931		44.m02773	20.m03700		44.m05916
25.m00197		31.m00871		44.m04661	20.m03704		44.m02560
25.m01820		31.m00866		44.m02760	20.m03706		44.m02558
25.m01817		31.m00935		44.m02738	20.m07357		44.m02557
25.m01810		31.m00862		44.m02696	20.m03711		44.m05912
25.m00002		31.m01826		44.m02692	20.m03717		44.m02549
25.m01803		39.m00617		44.m00038	20.m03721		44.m05937
25.m01797		39.m00618		44.m02643	20.m03722		44.m04689
25.m01796		39.m00370		44.m00020	20.m00003		44.m02539
25.m01793		39.m00361		44.m05912	20.m03726		44.m02538
25.m01792		39.m00613		55.m08214	20.m03728		44.m04691
25.m02927		39.m00359		55.m10262	20.m03731		44.m02533
25.m03615		39.m00623		55.m04813	20.m07359		44.m05938
25.m03612		39.m00345		55.m00010	20.m00347		44.m02532
25.m01777		39.m00330		55.m08208	20.m05961		44.m02527
86.m00360		39.m00794		55.m04853	20.m03749		44.m06355
86.m00369		77.m00053		55.m00137	20.m05965		55.m04598
86.m00379		94.m00031		55.m04886	20.m03773		55.m00002
86.m00380		94.m00020		55.m10326	20.m03778		55.m04600
86.m00840		239.m00011		55.m10242	20.m03780		55.m10282
86.m00002		595.m00004		55.m04935	20.m03783		55.m04609
86.m00393		553.m00023		55.m04975	20.m07361		55.m04612
83.m02696		47.m00007		55.m00193	20.m03784		55.m10283
83.m00010		47.m00006		55.m00226	20.m08224		55.m00034
83.m01287		125.m00071		55.m00223	20.m03791		55.m10336
83.m00013		115.m00035		74.m00429	20.m03792		55.m04619
83.m01282		79.m00015		20.m00327	20.m03793		55.m08216
83.m01281		79.m00023		20.m03756	20.m03796		55.m04624
83.m01278		541.m02528		20.m03757	20.m03816		55.m04625
83.m02148		541.m02053		20.m05937	20.m03820		55.m04628
83.m01260		541.m00138		20.m03861	20.m03824		55.m10284
83.m01257		541.m01218		20.m03864	20.m03828		55.m00043
83.m02698		541.m01212		20.m03900	20.m03829		55.m08215
83.m00006		541.m01211		20.m03916	20.m03836		55.m04645
83.m02712		541.m02523		20.m03917	20.m03837		55.m04646
83.m01238		541.m02522		20.m03920	20.m03848		55.m04651
83.m01215		541.m02062		20.m03921	20.m07345		55.m11052
83.m01211		541.m02514		20.m05950	20.m03851		55.m04654
83.m01207		541.m01199		20.m03953	20.m03853		55.m04656
83.m01206		541.m01185		49.m03432	20.m03856		55.m04659
83.m01205		541.m01184		49.m03426	20.m03864		55.m04660
83.m01201		541.m01173		49.m03425	20.m03881		55.m04661
83.m01199		541.m01170		49.m00067	20.m03882		55.m04670
83.m02706		541.m02057		49.m07252	20.m03889		55.m04671
83.m01196		541.m01158		49.m03227	20.m03899		55.m04672
83.m02701		26.m00370		49.m05672	20.m03901		55.m04677
499.m00007		26.m00477		49.m03175	20.m03902		55.m04680
100.m00002		26.m00478		49.m03149	20.m03905		55.m04682
65.m02518		80.m02366		49.m03131	20.m03914		55.m04683
65.m01104		80.m02359		49.m07215	20.m00365		55.m08213
65.m01105		80.m05006		49.m03089	20.m03920		55.m04690
65.m01137		80.m00061		49.m00009	20.m03921		55.m04692
65.m02508		80.m03958		76.m01548	20.m03922		55.m04699
65.m01167		80.m03957		76.m01566	20.m00370		55.m00068
65.m01175		80.m03963		31.m00915	20.m03939		55.m10273
65.m01184		80.m02347		31.m00869	20.m03940		55.m04704
65.m01188		80.m00012		160.m00013	20.m03949		55.m04707
50.m03413		80.m00005		541.m01226	20.m05950		55.m10272
50.m05693		80.m02322		541.m01224	20.m03953		55.m04708
50.m03411		80.m02317		541.m00136	20.m03954		55.m10271
50.m00089		80.m05044		541.m01203	20.m03955		55.m04709
50.m03383		80.m04000		541.m01188	20.m03958		55.m04711
50.m03370		80.m00091		541.m01140	20.m07343		55.m04712
50.m05681		80.m02297		80.m02349	20.m05949		55.m00071
50.m07652		80.m00089		80.m02334	20.m03959		55.m04724
50.m03353		80.m02290		80.m02289	20.m05938		55.m04726
50.m07087		80.m02288		80.m02288	20.m03976		55.m04729
50.m03283		80.m02279		80.m05034	20.m03977		55.m04733
50.m05643		80.m02277		80.m03992	540.m00204		55.m08218
50.m05647		80.m02272		80.m02219	540.m00200		55.m00267
50.m05652		80.m05011		80.m02207	540.m00198		55.m04737
50.m05640		80.m02236		80.m02196	540.m00197		55.m04741
50.m03217		80.m00085		80.m03990	540.m00325		55.m04745
50.m05632		80.m00023		80.m03935	72.m00843		55.m04747
50.m00056		80.m00069		57.m03976	72.m00379		55.m04748
50.m00005		80.m05030		57.m00003	72.m00903		55.m00016
50.m05619		80.m03982		57.m01874	72.m00382		55.m10344
50.m03159		80.m02183		69.m00145	72.m00676		55.m04770
50.m07134		80.m02180		61.m00176	72.m00388		55.m00094
50.m03132		80.m02177		162.m00306	72.m00389		55.m11055
50.m03131		80.m02172		27.m01232	72.m00396		55.m04791
50.m03129		80.m05016		641.m01473	72.m00677		55.m04794
50.m05614		80.m03939		641.m03160	72.m00406		55.m04805
50.m03109		80.m00013		52.m02700	72.m00410		55.m04806
50.m05605		80.m05026		52.m01634	72.m00411		55.m10262
50.m00012		80.m03989		52.m02722	49.m03438		55.m04810
50.m03074		80.m05019		52.m01586	49.m03436		55.m04811
37.m00778		80.m00001		52.m01585	49.m07180		55.m04812
37.m00761		80.m02136		113.m01591	49.m03435		55.m10294
37.m00013		80.m02130		41.m00028	49.m03431		55.m04813
38.m01048		80.m02119		41.m02937	49.m03428		55.m04814
38.m01052		57.m01694		41.m01382	49.m03427		55.m04815
38.m01060		57.m03995		41.m01378	49.m03425		55.m04816
38.m00008		57.m01708		41.m02940	49.m03419		55.m04817
38.m01070		57.m01711		41.m01364	49.m03416		55.m04820
551.m00224		57.m01889		41.m01358	49.m00004		55.m04821
551.m00221		57.m01890		41.m01332	49.m03409		55.m10295
145.m00337		57.m03994		41.m01296	49.m03408		55.m04847
145.m00338		57.m01725		645.m00037	49.m03405		55.m10254
35.m00849		57.m01744		25.m01902	49.m00057		55.m04858
35.m00858		57.m01751		25.m00203	49.m05728		55.m04859
35.m00872		57.m01756		25.m01818	49.m07241		55.m04862
35.m00876		57.m01759		25.m01814	49.m03401		55.m00131
35.m00881		57.m01762		25.m01807	49.m07238		55.m00277
35.m00885		57.m01763		25.m01793	49.m05729		55.m04865
35.m01586		57.m01764		25.m01792	49.m03400		55.m00133
35.m00892		57.m03088		25.m01791	49.m03397		55.m04869
35.m00899		57.m01765		25.m01740	49.m03392		55.m04872
35.m01965		57.m01766		86.m00650	49.m00052		55.m10299
35.m00939		57.m01769		86.m00386	49.m03389		55.m04873
583.m05771		57.m00025		86.m00398	49.m03388		55.m04877
583.m05760		57.m01779		83.m01295	49.m07237		55.m04881
583.m11383		57.m01782		83.m01280	49.m03383		55.m04898
583.m09158		57.m03984		83.m01193	49.m05718		55.m08206
583.m05729		57.m03126			49.m03372		55.m04907
583.m05680		57.m01796			49.m03370		55.m04910
583.m00693		57.m01832			49.m07254		55.m10246
583.m05666		57.m01843			49.m00056		55.m04912
583.m05665		57.m01866			49.m07190		55.m00146
583.m05621		57.m00006			49.m03353		55.m00252
583.m05620		69.m00262			49.m07236		55.m04923
583.m00687		69.m00201			49.m05715		55.m04924
583.m05596		69.m00143			49.m00044		55.m00251
583.m05592		69.m00202			49.m03340		55.m04932
583.m05578		61.m00117			49.m03337		55.m04934
583.m09217		61.m00176			49.m05709		55.m10242
583.m05571		48.m00177			49.m03336		55.m04935
583.m05562		162.m00323			49.m03321		55.m10301
583.m11464		162.m00639			49.m00067		55.m00281
583.m05552		162.m00512			49.m03317		55.m00160
583.m00670		162.m00320			49.m03316		55.m00280
583.m05517		162.m00319			49.m03314		55.m00245
583.m05515		162.m00640			49.m00007		55.m04947
583.m09118		162.m00511			49.m07232		55.m00014
583.m05506		162.m00643			49.m00040		55.m10305
583.m05505		162.m00307			49.m05699		55.m04962
583.m09211		162.m00642			49.m03288		55.m10240
583.m09212		27.m00818			49.m03279		55.m10307
583.m05417		27.m00071			49.m05689		55.m04969
583.m05415		27.m00821			49.m03271		55.m04971
583.m11451		27.m00822			49.m03268		55.m04973
583.m05395		27.m00073			49.m03263		55.m00171
583.m11449		27.m00826			49.m03257		55.m04977
583.m05380		27.m00827			49.m05684		55.m04978
583.m05379		27.m00828			49.m05683		55.m04986
583.m00608		27.m00836			49.m00039		55.m04987
583.m00712		27.m00104			49.m07246		55.m10237
583.m00595		27.m00850			49.m00005		55.m08195
583.m11422		27.m00855			49.m03239		55.m04999
583.m00610		27.m00857			49.m07195		55.m05005
583.m05298		27.m00099			49.m03236		55.m05009
583.m09201		641.m01463			49.m07196		55.m05010
583.m11440		641.m03155			49.m07227		55.m10346
583.m09094		641.m01476			49.m03234		55.m10311
583.m05270		641.m01481			49.m05681		55.m05013
583.m11435		641.m01482			49.m05680		55.m05015
542.m00221		641.m00001			49.m03229		55.m10314
542.m00408		641.m02538			49.m05674		55.m05020
23.m00313		641.m01501			49.m03213		55.m10315
23.m00315		641.m03153			49.m03212		55.m10234
63.m00150		641.m01519			49.m03209		55.m08204
63.m00149		641.m01520			49.m07225		55.m05024
33.m01386		641.m00002			49.m03196		55.m05026
33.m01377		641.m02553			49.m03187		55.m00189
33.m01349		641.m01527			49.m00025		55.m10316
33.m01348		641.m00173			49.m03182		55.m05035
33.m01335		641.m01529			49.m03175		55.m05036
33.m01315		641.m01530			49.m05658		55.m05039
33.m01296		641.m01539			49.m03161		55.m05040
33.m01287		641.m01544			49.m00028		55.m10318
33.m02669		641.m03151			49.m05652		55.m10319
33.m00002		641.m01554			49.m07248		55.m00193
33.m02666		641.m01562			49.m03130		55.m05046
46.m01755		641.m01573			49.m03117		55.m05048
46.m02917		641.m03163			49.m05645		55.m05053
46.m01733		641.m01578			49.m03111		55.m05054
46.m01724		641.m03148			49.m03096		55.m10320
46.m01717		641.m01581			49.m03088		55.m05058
46.m00027		641.m00183			49.m03087		55.m05059
46.m01701		641.m01591			49.m07212		55.m10231
46.m01669		641.m01593			49.m00019		55.m05060
46.m00007		22.m00019			76.m01544		55.m05061
46.m01660		22.m00018			76.m01545		55.m00226
46.m01644		129.m00514			76.m01546		55.m08200
46.m01618		129.m00255			76.m01550		55.m05073
46.m01617		129.m00509			76.m01551		55.m10229
46.m03676		52.m01679			76.m01557		55.m05075
28.m00546		52.m00033			76.m01560		55.m05079
28.m00285		52.m00034			76.m01561		55.m05080
28.m00307		52.m01655			76.m01562		55.m05088
42.m05855		52.m02696			76.m03412		55.m05089
42.m03277		52.m03467			76.m03405		55.m05090
42.m03282		52.m01636			76.m01574		55.m00218
42.m05823		52.m03464			76.m01575		55.m05095
42.m00022		52.m02692			76.m01576		55.m05100
42.m03299		52.m01628			76.m01577		55.m00211
42.m03311		52.m03440			76.m01589		55.m10322
42.m03315		52.m03463			76.m01590		55.m10225
42.m07404		52.m01624			76.m01592		55.m05105
42.m03359		52.m01623			76.m01596		55.m00212
42.m05837		52.m01619			76.m02650		55.m05107
42.m03373		52.m00019			76.m02663		55.m05112
42.m03383		52.m01613			76.m01603		55.m10224
42.m03399		52.m03461			76.m01604		74.m00466
42.m00062		52.m03443			76.m01606		74.m00458
42.m07416		52.m01606			76.m03674		74.m00457
42.m03453		52.m03460			76.m01610		74.m00766
42.m03471		52.m02726			76.m01614		74.m00447
42.m00066		52.m01600			76.m01615		74.m00439
42.m03491		52.m03446			76.m03399		74.m00438
42.m00128		52.m00022			76.m03418		74.m00762
42.m03500		52.m02728			76.m01621		74.m00436
42.m03509		52.m00010			76.m03419		74.m00426
42.m03527		52.m01577			76.m02660		74.m00425
42.m07388		52.m01575			76.m01636		74.m00990
42.m00093		52.m01564			76.m01637		74.m00424
42.m07420		52.m01559			76.m01643		74.m00423
42.m07421		52.m01547			76.m03396		74.m00422
42.m03568		52.m01546			76.m01644		20.m07355
42.m00085		52.m01539			76.m01651		20.m03645
42.m00015		52.m00001			76.m01654		20.m03646
42.m03588		52.m02676			76.m01657		20.m03669
42.m03603		52.m01527			76.m00003		20.m03670
42.m05849		64.m00327			76.m02670		20.m03671
8.m00185		64.m00331			76.m03421		20.m03678
8.m00184		64.m00343			76.m01682		20.m03684
8.m00002		64.m00345			76.m02655		20.m03691
59.m07765		64.m00581			31.m00901		20.m05882
59.m03359		64.m00353			31.m00896		20.m03696
59.m03364		64.m00739			31.m00904		20.m07750
59.m03373		113.m00810			31.m00899		20.m07353
59.m03378		113.m01286			31.m01835		20.m05876
59.m00014		113.m00807			31.m00905		20.m07352
59.m06058		113.m01287			31.m00908		20.m03703
59.m00083		113.m01283			31.m00885		20.m03710
59.m03487		113.m01288			31.m00877		20.m03717
59.m03488		113.m00796			31.m01819		20.m05958
59.m07749		113.m01588			31.m01828		20.m03720
59.m00006		113.m00773			31.m00873		20.m03721
59.m03517		113.m00772			31.m00932		20.m03729
59.m06126		113.m00770			31.m00866		20.m00332
59.m03564		113.m00015			31.m00935		20.m03736
59.m03577		113.m00762			31.m00859		20.m05994
59.m03581		113.m00761			31.m00857		20.m03740
59.m00073		113.m00001			31.m00938		20.m05954
59.m00046		113.m00758			31.m00939		20.m03741
59.m03598		113.m00757			39.m00367		20.m05960
59.m03606		41.m00028			39.m00363		20.m03744
59.m03616		41.m01375			39.m00001		20.m03746
59.m03620		41.m00025			39.m00353		20.m03979
59.m03621		41.m00030			39.m00350		20.m03750
59.m07728		41.m02941			39.m00349		20.m07349
59.m03631		41.m01366			39.m00622		20.m03752
59.m03639		41.m00005			39.m00623		20.m03760
59.m07723		41.m01358			39.m00345		20.m03765
59.m03673		41.m00021			39.m00344		20.m03766
59.m03719		41.m02943			39.m00343		20.m03774
59.m03725		41.m01342			39.m00332		20.m03777
59.m07712		41.m01339			70.m00040		20.m05971
44.m00058		41.m02947			34.m00040		20.m03778
44.m04649		41.m01332			611.m00052		20.m03781
44.m05932		41.m02959			125.m00100		20.m03784
44.m02794		41.m01325			81.m00018		20.m03787
44.m02786		41.m01324			TogoCp26		20.m03793
44.m02785		41.m01317			TogoCp01		20.m03797
44.m02782		41.m01313			541.m02529		20.m03798
44.m04661		41.m00015			541.m01248		20.m03799
44.m02751		41.m01304			541.m01247		20.m03800
44.m02740		41.m01294			541.m02511		20.m00340
44.m02739		41.m01278			541.m02512		20.m05984
44.m05929		41.m00040			541.m01245		20.m03826
44.m05928		41.m02954			541.m02046		20.m03827
44.m04665		41.m01271			541.m01232		20.m07757
44.m04669		645.m00545			541.m01227		20.m00388
44.m02714		645.m00548			541.m01222		20.m05973
44.m02688		645.m00326			541.m01217		20.m03843
44.m00029		25.m02954			541.m01211		20.m05896
44.m02633		25.m01902			541.m01207		20.m03845
44.m00023		25.m01884			541.m02522		20.m03847
44.m05917		25.m01880			541.m00135		20.m03848
44.m02571		25.m01868			541.m01198		20.m03854
55.m04602		25.m00210			541.m01192		20.m03855
55.m04609		25.m00200			541.m01188		20.m05937
55.m08184		25.m03618			541.m01187		20.m03861
55.m00043		25.m02955			541.m02530		20.m03869
55.m08188		25.m01851			541.m02042		20.m05912
55.m04657		25.m01846			541.m00143		20.m05935
55.m04658		25.m01845			541.m01173		20.m05993
55.m04697		25.m01842			541.m01170		20.m03889
55.m04704		25.m01836			541.m02058		20.m03893
55.m04720		25.m01822			541.m01165		20.m05904
55.m08218		25.m00197			541.m01161		20.m03895
55.m04760		25.m01820			541.m01159		20.m03903
55.m04761		25.m01819			541.m01155		20.m03907
55.m04764		25.m00003			541.m02038		20.m05901
55.m04766		25.m02931			541.m01153		20.m05922
55.m04769		25.m02922			541.m01149		20.m03911
55.m04771		25.m03612			541.m01146		20.m03912
55.m04775		25.m01740			541.m00146		20.m05899
55.m10262		85.m00039			541.m01142		20.m03914
55.m04819		86.m00357			547.m00145		20.m00365
55.m04827		86.m00366			26.m00249		20.m03916
55.m04840		86.m00367			26.m00248		20.m03917
55.m04855		86.m00369			26.m00244		20.m03918
55.m04859		86.m00370			26.m00475		20.m03919
55.m00256		86.m00651			26.m00474		20.m03922
55.m00013		86.m00380			80.m03960		20.m05948
55.m08192		86.m00383			80.m02364		20.m03930
55.m04950		86.m00003			80.m02359		20.m03931
55.m00014		86.m00836			80.m00061		20.m03933
55.m10307		86.m00841			80.m03958		20.m03934
55.m04977		83.m01302			80.m00095		20.m03939
55.m04989		83.m01298			80.m05007		20.m03940
55.m04999		83.m01297			80.m02351		20.m03941
55.m08197		83.m01296			80.m03963		20.m03948
55.m00236		83.m01293			80.m02347		20.m03955
55.m05023		83.m01292			80.m02341		20.m03956
55.m05034		83.m01279			80.m02338		20.m03957
55.m05039		83.m01278			80.m00012		20.m07343
55.m05048		83.m02716			80.m02323		20.m03959
55.m05056		83.m01272			80.m02321		20.m03966
55.m05058		83.m01271			80.m02317		20.m00373
55.m05071		83.m01265			80.m02316		540.m00198
55.m05073		83.m00007			80.m02313		540.m00197
55.m05085		83.m01252			80.m02310		540.m00195
74.m00461		83.m01249			80.m02308		72.m00001
74.m00456		83.m01248			80.m03951		72.m00380
74.m00447		83.m02713			80.m02298		72.m00382
74.m00759		83.m00005			80.m00090		72.m00390
20.m03651		83.m01239			80.m02290		72.m00391
20.m03672		83.m01237			80.m02288		72.m00400
20.m05883		83.m01236			80.m02284		72.m00401
20.m03693		83.m02720			80.m02283		72.m00687
20.m03696		83.m01229			80.m02280		72.m00404
20.m03697		83.m02699			80.m02279		72.m00405
20.m05890		83.m01207			80.m03948		72.m00410
20.m03716		83.m01206			80.m02277		72.m00411
20.m03741		83.m02690			80.m02274		72.m00413
20.m03743		83.m02708			80.m05042		49.m03437
20.m03752		83.m01202			80.m02272		49.m03431
20.m03755		83.m02706			80.m02271		49.m03428
20.m07348		83.m01196			80.m02267		49.m03427
20.m08224		83.m01192			80.m05033		49.m03423
20.m03813		83.m01191			80.m02266		49.m03409
20.m03816		83.m01190			80.m02263		49.m03408
20.m05984		83.m02142			80.m00086		49.m00057
20.m03823					80.m03970		49.m05728
20.m07364					80.m03971		49.m03401
20.m03853					80.m00050		49.m05729
20.m03861					80.m02250		49.m03397
20.m03865					80.m02249		49.m03393
20.m03868					80.m03995		49.m03392
20.m05992					80.m02245		49.m03391
20.m05991					80.m03991		49.m07242
20.m05990					80.m05031		49.m03383
20.m05989					80.m02244		49.m05718
20.m05922					80.m05013		49.m07184
20.m03912					80.m03944		49.m05716
20.m05899					80.m02236		49.m07186
20.m07369					80.m02225		49.m00047
20.m03954					80.m02219		49.m07254
20.m07343					80.m00082		49.m07187
20.m03963					80.m02207		49.m07189
540.m00202					80.m02206		49.m03358
540.m00192					80.m00069		49.m03353
540.m00331					80.m00007		49.m05715
72.m00850					80.m05030		49.m05714
49.m03442					80.m03982		49.m03349
49.m03441					80.m02195		49.m07235
49.m03438					80.m02194		49.m03344
49.m03434					80.m00080		49.m07191
49.m03431					80.m00079		49.m07233
49.m03423					80.m03993		49.m03329
49.m05726					80.m02172		49.m00067
49.m03393					80.m03939		49.m00007
49.m03372					80.m05026		49.m03311
49.m07254					80.m05019		49.m00068
49.m00056					80.m00032		49.m03306
49.m03359					80.m02146		49.m03302
49.m03358					80.m02127		49.m05700
49.m03326					80.m05023		49.m03290
49.m03316					57.m01682		49.m03286
49.m03306					57.m01684		49.m03285
49.m05695					57.m01685		49.m00006
49.m05692					57.m01689		49.m05690
49.m07231					57.m01691		49.m03280
49.m03274					57.m01692		49.m07230
49.m03242					57.m01700		49.m05688
49.m07246					57.m01701		49.m05693
49.m03218					57.m03979		49.m03270
49.m05661					57.m01711		49.m05694
49.m00022					57.m01712		49.m03265
49.m05654					57.m00022		49.m00002
49.m03149					57.m03975		49.m05685
49.m05651					57.m03996		49.m07194
49.m07218					57.m01726		49.m03242
49.m07206					57.m01727		49.m00005
49.m03124					57.m01731		49.m03239
49.m03114					57.m00016		49.m05682
49.m03104					57.m01741		49.m03238
76.m02667					57.m01745		49.m07227
76.m03403					57.m03972		49.m07197
76.m01582					57.m01746		49.m07226
76.m03414					57.m00001		49.m05681
76.m01617					57.m03129		49.m05678
76.m03398					57.m00026		49.m05680
76.m02661					57.m03969		49.m03229
76.m01628					57.m01760		49.m03228
76.m02669					57.m01765		49.m03227
76.m02660					57.m00017		49.m03226
31.m00901					57.m01775		49.m00030
31.m00904					57.m00002		49.m00033
31.m00899					57.m01777		49.m07199
31.m01815					57.m01782		49.m05672
31.m00893					57.m03984		49.m05674
31.m00890					57.m01783		49.m05671
31.m00880					57.m03127		49.m05667
31.m00089					57.m01784		49.m03211
31.m00870					57.m01788		49.m05670
31.m00935					57.m00027		49.m03210
31.m00859					57.m01802		49.m07225
31.m00001					57.m00029		49.m07200
31.m00858					57.m03106		49.m03189
617.m00007					57.m00030		49.m03186
40.m00011					57.m01838		49.m03185
654.m00002					57.m01839		49.m03184
160.m00013					57.m03965		49.m00023
75.m00012					57.m01845		49.m00022
541.m01246					57.m01850		49.m03167
541.m01237					57.m01857		49.m03161
541.m00141					57.m01858		49.m03158
541.m02042					57.m01862		49.m03155
541.m01176					57.m01873		49.m03152
541.m02058					57.m03989		49.m05652
541.m02040					57.m01876		49.m03140
541.m02517					57.m01877		49.m03137
26.m00247					57.m01878		49.m03135
26.m00243					57.m03993		49.m03130
26.m00477					69.m00197		49.m03127
80.m02366					69.m00133		49.m07218
80.m02361					69.m00262		49.m07205
80.m05007					69.m00138		49.m07206
80.m02345					69.m00202		49.m03126
80.m02336					48.m00179		49.m03124
80.m02314					48.m00178		49.m07217
80.m05389					162.m00326		49.m03104
80.m05044					162.m00325		49.m03101
80.m02278					162.m00323		49.m03099
80.m02272					162.m00320		49.m03094
80.m02271					162.m00319		49.m03091
80.m00003					162.m00308		76.m01544
80.m02219					162.m00305		76.m01545
80.m02195					27.m00118		76.m03427
80.m02194					27.m00821		76.m03426
80.m02192					27.m00832		76.m01547
80.m05016					27.m00834		76.m01550
80.m03938					27.m01471		76.m01551
80.m03990					27.m00836		76.m01561
80.m05024					27.m01477		76.m01562
80.m03935					27.m00840		76.m03406
80.m02127					27.m00104		76.m02648
57.m01692					27.m00002		76.m02673
57.m01708					27.m00850		76.m03412
57.m01717					27.m00854		76.m01575
57.m01889					27.m00866		76.m01576
57.m01719					27.m00868		76.m01580
57.m01720					27.m01468		76.m01583
57.m00024					27.m00876		76.m01584
57.m03131					641.m01458		76.m01588
57.m01759					641.m03156		76.m01592
57.m03088					641.m03165		76.m01593
57.m01790					641.m03159		76.m03402
57.m03096					641.m01475		76.m01596
57.m00028					641.m01476		76.m02650
57.m01813					641.m00192		76.m01606
57.m03097					641.m01488		76.m03674
57.m03117					641.m01490		76.m03417
57.m03966					641.m01491		76.m01613
57.m03110					641.m02539		76.m00011
57.m01849					641.m01493		76.m01618
48.m00096					641.m01501		76.m01622
162.m00332					641.m01507		76.m00014
162.m00331					641.m01510		76.m01645
162.m00330					641.m02546		76.m01647
162.m00315					641.m01515		76.m01651
162.m00306					641.m03161		76.m01656
27.m00833					641.m01519		76.m01657
27.m00839					641.m02553		76.m00003
27.m00852					641.m02550		76.m03395
27.m00863					641.m01525		76.m02653
27.m01475					641.m01526		76.m01663
27.m01468					641.m01527		76.m01667
641.m02536					641.m00173		76.m01669
641.m00193					641.m01529		76.m01670
641.m01477					641.m01530		76.m01674
641.m01480					641.m01532		76.m00018
641.m02538					641.m01534		76.m00019
641.m03154					641.m02556		76.m03421
641.m00170					641.m01539		76.m01682
641.m00010					641.m00176		76.m01690
641.m01548					641.m01543		76.m01698
641.m01573					641.m01547		76.m01699
641.m03163					641.m00003		31.m01836
641.m02567					641.m02557		31.m00901
641.m01597					641.m01555		31.m00900
129.m00517					641.m02558		31.m00896
129.m00398					641.m00178		31.m00899
129.m00244					641.m01572		31.m00087
129.m00514					641.m01576		31.m01816
129.m00257					641.m03148		31.m00908
52.m01687					641.m00008		31.m00891
52.m02714					641.m01581		31.m00910
52.m02702					641.m03147		31.m00890
52.m01637					641.m02562		31.m00915
52.m00018					129.m00402		31.m01833
52.m01613					129.m00252		31.m00920
52.m01606					129.m00514		31.m00917
52.m01603					129.m00255		31.m00882
52.m03445					129.m00256		31.m00881
52.m01602					129.m00513		31.m00925
52.m03447					129.m00519		31.m01828
52.m01582					129.m00257		31.m01821
52.m01544					129.m00259		31.m00929
64.m00323					129.m00260		31.m00874
64.m00575					129.m00261		31.m01823
64.m00340					52.m01692		31.m00930
64.m00345					52.m02707		31.m00873
64.m00581					52.m01681		31.m00870
113.m00777					52.m01680		31.m00932
113.m00755					52.m00034		31.m00863
41.m01357					52.m00002		31.m00936
41.m02945					52.m01672		31.m00861
41.m01331					52.m02715		31.m00090
41.m02958					52.m00008		31.m00868
41.m01290					52.m00027		39.m00614
645.m00314					52.m01659		39.m00355
645.m00001					52.m01655		39.m00345
645.m00319					52.m01652		39.m00344
645.m00326					52.m01647		39.m00343
25.m00202					52.m01645		39.m00331
25.m02951					52.m03467		39.m00339
25.m01869					52.m01641		39.m00336
25.m01868					52.m01640		77.m00054
25.m00210					52.m02694		553.m00023
25.m01842					52.m03439		543.m00011
25.m02935					52.m00003		125.m00070
25.m02931					52.m03465		115.m00050
25.m02921					52.m01628		81.m00022
25.m01785					52.m01626		541.m02065
25.m02923					52.m01619		541.m01248
25.m02917					52.m01615		541.m02511
25.m00221					52.m01612		541.m02528
86.m00396					52.m01611		541.m02053
83.m01299					52.m01600		541.m00139
83.m01289					52.m03447		541.m02046
83.m00014					52.m02728		541.m01230
83.m00008					52.m00016		541.m02064
83.m01273					52.m01586		541.m02063
83.m01262					52.m01585		541.m01227
83.m02721					52.m01584		541.m01224
83.m00004					52.m01583		541.m02525
83.m01253					52.m01577		541.m01215
83.m01245					52.m01575		541.m01211
83.m01244					52.m01568		541.m01209
83.m01242					52.m02680		541.m01208
83.m01241					52.m01562		541.m02522
83.m01230					52.m01556		541.m02061
83.m01212					52.m03472		541.m00136
83.m01188					52.m01546		541.m01203
83.m01185					52.m01544		541.m00135
667.m00002					52.m01539		541.m01201
					52.m00001		541.m01200
					52.m03455		541.m01198
					64.m00323		541.m01190
					64.m00324		541.m01189
					64.m00001		541.m01188
					64.m00329		541.m01187
					64.m00575		541.m01172
					64.m00340		541.m01169
					64.m00343		541.m02519
					64.m00738		541.m01168
					64.m00345		541.m02057
					64.m00581		541.m02058
					64.m00580		541.m02040
					113.m01277		541.m01157
					113.m01286		541.m02518
					113.m00799		541.m00144
					113.m00798		541.m01144
					113.m00796		541.m02517
					113.m00795		547.m00089
					113.m01588		26.m00244
					113.m01290		26.m00242
					113.m00787		26.m00235
					113.m00786		26.m00368
					113.m00785		80.m05004
					113.m00768		80.m02364
					113.m00767		80.m05040
					113.m00015		80.m02360
					113.m00761		80.m00061
					113.m00760		80.m00062
					41.m01394		80.m03963
					41.m01386		80.m02341
					41.m02937		80.m02335
					41.m01383		80.m00094
					41.m01382		80.m03964
					41.m01379		80.m02328
					41.m01376		80.m00005
					41.m01365		80.m02324
					41.m00005		80.m02322
					41.m01338		80.m05010
					41.m01329		80.m02317
					41.m03142		80.m02316
					41.m01326		80.m05389
					41.m01323		80.m02310
					41.m02957		80.m02308
					41.m01322		80.m00091
					41.m01320		80.m03966
					41.m01312		80.m03950
					41.m01303		80.m02295
					41.m02362		80.m02294
					41.m01299		80.m02292
					41.m02357		80.m02288
					41.m00003		80.m02287
					41.m02360		80.m02286
					41.m00002		80.m02285
					41.m01283		80.m02284
					41.m01282		80.m02283
					41.m01279		80.m02278
					41.m00008		80.m03948
					41.m01275		80.m05042
					41.m01271		80.m02272
					41.m01266		80.m02270
					41.m01265		80.m02269
					645.m00310		80.m03967
					645.m00313		80.m02268
					645.m00314		80.m02266
					645.m00544		80.m03971
					645.m00545		80.m00050
					645.m00320		80.m02255
					645.m00037		80.m02249
					645.m00548		80.m03945
					645.m00322		80.m02246
					645.m00003		80.m02244
					645.m00325		80.m05013
					645.m00331		80.m03944
					25.m00008		80.m03976
					25.m01896		80.m02227
					25.m00202		80.m00008
					25.m01891		80.m02212
					25.m01886		80.m00083
					25.m01885		80.m00023
					25.m00005		80.m05030
					25.m03621		80.m03982
					25.m01881		80.m02192
					25.m01880		80.m02186
					25.m01866		80.m03941
					25.m02956		80.m02179
					25.m01857		80.m00075
					25.m01856		80.m02177
					25.m01855		80.m02168
					25.m01854		80.m02166
					25.m01850		80.m02162
					25.m01848		80.m03985
					25.m01838		80.m00034
					25.m02934		80.m03988
					25.m01824		80.m02155
					25.m02938		80.m00076
					25.m01815		80.m00078
					25.m01812		80.m00032
					25.m01807		80.m02146
					25.m02931		80.m00001
					25.m02925		80.m02137
					25.m02924		80.m02136
					25.m02927		80.m02133
					25.m01782		80.m02132
					25.m01774		80.m02131
					25.m01773		80.m05021
					25.m00185		80.m02126
					25.m01768		80.m02125
					25.m00219		80.m05023
					25.m01740		57.m01682
					86.m00001		57.m01684
					86.m00369		57.m01685
					86.m00370		57.m01688
					86.m00374		57.m01695
					86.m00381		57.m01888
					86.m00653		57.m01698
					86.m00652		57.m01701
					83.m01310		57.m01710
					83.m02717		57.m03980
					83.m01307		57.m03976
					83.m01299		57.m01712
					83.m01290		57.m00023
					83.m01281		57.m01715
					83.m01280		57.m00021
					83.m01279		57.m01725
					83.m00003		57.m01728
					83.m01276		57.m01732
					83.m01268		57.m01733
					83.m01267		57.m03132
					83.m01257		57.m00015
					83.m02691		57.m01740
					83.m01255		57.m01744
					83.m02694		57.m01746
					83.m01251		57.m01751
					83.m01245		57.m01756
					83.m01244		57.m01759
					83.m00005		57.m03970
					83.m01238		57.m03969
					83.m01233		57.m01760
					83.m01231		57.m01761
					83.m02711		57.m01764
					83.m02699		57.m03088
					83.m01216		57.m01766
					83.m01212		57.m00017
					83.m01207		57.m01769
					83.m01206		57.m00025
					83.m01204		57.m03094
					83.m00018		57.m01779
					83.m01201		57.m01780
					83.m01199		57.m01782
					83.m02706		57.m03984
					83.m02705		57.m01785
					83.m01194		57.m01786
							57.m01787
							57.m01789
							57.m01790
							57.m01791
							57.m01792
							57.m01793
							57.m01794
							57.m01795
							57.m03124
							57.m00036
							57.m01813
							57.m00034
							57.m03986
							57.m01829
							57.m01830
							57.m03966
							57.m01833
							57.m01834
							57.m01838
							57.m01844
							57.m03965
							57.m03134
							57.m03987
							57.m01849
							57.m03103
							57.m01859
							57.m00038
							57.m00037
							57.m01865
							57.m01867
							57.m03988
							57.m01872
							57.m01873
							57.m03989
							57.m00013
							57.m01883
							57.m03960
							69.m00134
							69.m00135
							69.m00145
							48.m00100
							48.m00213
							162.m00327
							162.m00323
							162.m00510
							162.m00319
							162.m00640
							162.m00318
							162.m00002
							162.m00308
							162.m00306
							162.m00304
							27.m00119
							27.m00819
							27.m00821
							27.m00001
							27.m00826
							27.m00829
							27.m01471
							27.m00835
							27.m00081
							27.m00840
							27.m00104
							27.m00002
							27.m00843
							27.m00082
							27.m00850
							27.m00092
							27.m00856
							27.m00857
							27.m00859
							27.m00860
							27.m00864
							27.m00865
							641.m02536
							641.m01462
							641.m01470
							641.m03165
							641.m02571
							641.m01481
							641.m01482
							641.m03154
							641.m02542
							641.m00190
							641.m02540
							641.m01499
							641.m01500
							641.m01501
							641.m00189
							641.m00171
							641.m00188
							641.m03167
							641.m01520
							641.m01523
							641.m01526
							641.m01529
							641.m01530
							641.m01533
							641.m01534
							641.m01543
							641.m01544
							641.m01545
							641.m03151
							641.m01546
							641.m03168
							641.m02555
							641.m02554
							641.m01547
							641.m01554
							641.m01557
							641.m01559
							641.m01567
							641.m01573
							641.m03163
							641.m02561
							641.m00179
							641.m01578
							641.m00008
							641.m03147
							641.m03146
							641.m00185
							641.m00180
							641.m02569
							641.m01591
							641.m02567
							641.m01597
							129.m00250
							129.m00403
							129.m00402
							129.m00514
							129.m00255
							129.m00256
							129.m00519
							129.m00512
							129.m00404
							129.m00262
							129.m00263
							52.m01692
							52.m01682
							52.m02711
							52.m01680
							52.m00033
							52.m00032
							52.m01675
							52.m01674
							52.m01671
							52.m02718
							52.m01667
							52.m01665
							52.m03437
							52.m00004
							52.m00027
							52.m01658
							52.m01657
							52.m01655
							52.m00025
							52.m01648
							52.m03469
							52.m01645
							52.m01643
							52.m02696
							52.m03467
							52.m03466
							52.m02725
							52.m01641
							52.m01640
							52.m01636
							52.m01634
							52.m01626
							52.m03440
							52.m02690
							52.m01611
							52.m00017
							52.m01600
							52.m01595
							52.m01584
							52.m01583
							52.m01579
							52.m01577
							52.m01576
							52.m02680
							52.m01562
							52.m02679
							52.m01560
							52.m02678
							52.m02677
							52.m01547
							52.m03472
							52.m01546
							52.m01541
							52.m01540
							52.m01539
							52.m01536
							52.m01535
							52.m02676
							52.m03453
							52.m03454
							64.m00575
							64.m00331
							64.m00335
							64.m00339
							64.m00340
							64.m00580
							64.m00349
							64.m00353
							64.m00740
							113.m00813
							113.m01277
							113.m00810
							113.m01287
							113.m00803
							113.m00802
							113.m00799
							113.m00796
							113.m00795
							113.m01588
							113.m00788
							113.m00785
							113.m00012
							113.m00781
							113.m00779
							113.m01577
							113.m01584
							113.m01578
							113.m00770
							113.m00769
							113.m00768
							113.m00767
							113.m01579
							113.m00760
							113.m00758
							113.m01289
							41.m01386
							41.m01382
							41.m02938
							41.m01381
							41.m01380
							41.m02939
							41.m01379
							41.m01377
							41.m01372
							41.m00030
							41.m00024
							41.m02364
							41.m01364
							41.m01357
							41.m01355
							41.m02962
							41.m01352
							41.m01349
							41.m01348
							41.m00031
							41.m00020
							41.m02943
							41.m01342
							41.m02944
							41.m01340
							41.m02945
							41.m02947
							41.m01335
							41.m00033
							41.m01328
							41.m02956
							41.m01317
							41.m01306
							41.m01305
							41.m00014
							41.m00037
							41.m01297
							41.m01292
							41.m00038
							41.m01286
							41.m00002
							41.m01281
							41.m01279
							41.m00008
							41.m01275
							41.m01271
							41.m02953
							41.m01268
							645.m00305
							645.m00306
							645.m00307
							645.m00684
							645.m00310
							645.m00311
							645.m00313
							645.m00324
							645.m00326
							25.m00008
							25.m01895
							25.m00202
							25.m02952
							25.m01892
							25.m00201
							25.m03622
							25.m01889
							25.m01886
							25.m01885
							25.m01882
							25.m02945
							25.m03621
							25.m01881
							25.m01879
							25.m02946
							25.m02944
							25.m01875
							25.m01874
							25.m03618
							25.m01863
							25.m01862
							25.m02955
							25.m02941
							25.m02940
							25.m02939
							25.m01847
							25.m01844
							25.m01843
							25.m01827
							25.m02937
							25.m03616
							25.m00214
							25.m01812
							25.m01804
							25.m02931
							25.m01803
							25.m01798
							25.m01793
							25.m01792
							25.m00215
							25.m01788
							25.m03615
							25.m02922
							25.m00217
							25.m00001
							25.m01769
							25.m01746
							25.m02917
							25.m01740
							86.m00839
							86.m00368
							86.m00369
							86.m00838
							86.m00371
							86.m00372
							86.m00650
							86.m00393
							86.m00395
							83.m01310
							83.m02718
							83.m02696
							83.m02143
							83.m01301
							83.m01298
							83.m01297
							83.m01296
							83.m00013
							83.m00014
							83.m01283
							83.m01278
							83.m02716
							83.m01276
							83.m01269
							83.m01268
							83.m01267
							83.m01266
							83.m01263
							83.m01262
							83.m00007
							83.m00015
							83.m01256
							83.m02141
							83.m02691
							83.m01255
							83.m00004
							83.m01250
							83.m02714
							83.m00017
							83.m01231
							83.m00020
							83.m01212
							83.m01211
							83.m02144
							83.m01208
							83.m01204
							83.m00018
							83.m02708
							83.m01202
							83.m01201
							83.m01198
[truncated: 11 more rows]

## Sheet: Supp. Table 3
Supplementary Table 3: Expected versus Observed motif frequency in Upstream and Coding regions
		UPSTREAM REGIONS
	MEME E-VALUE OF MOTIF	EXPECTED MOTIF DENSITY	OBSERVED MOTIF DENSITY	o-e	(o-e)sq	p (Chi square test)
GLYCA	350	2.84819	2.23	-0.618191	0.382161	0.134177
GLYCB	260000	1.1422	0.84	-0.302204	0.0913275	0.0799573
NTBA	120	0.0954991	1.72	1.6245	2.639	27.6338
NTBB	0.29	0.355948	0.54	0.184052	0.0338752	0.0951689
MICA	49	2.19058	1.67	-0.520581	0.271004	0.123713
MICB	0.0027	2.405	2.18	-0.225002	0.0506261	0.0210503
RPA	3.04e-07	0.247109	0.49	0.242891	0.0589961	0.238746
RPB2	420	0.602664	3.45	2.84734	8.10732	13.4525
		CODING REGIONS
				o-e
GLYCA		2.4777	2.14	0.863704	0.745985	0.301079
GLYCB		0.804959	0.31	0.385113	0.148312	0.184248
NTBA		0.168373	0.6	3.56352	12.6987	75.42
NTBB		0.837802	0.46	0.549056	0.301462	0.359826
MICA		2.14546	0.89	0.414829	0.172083	0.0802079
MICB		4.28816	0.5	0.1166	0.0135956	0.00317048
RPA		0.115702	0.15	1.29643	1.68074	14.5265
RPB2		0.843028	1.57	1.86233	3.46829	4.11408
The program MAST [15] was used to search the most recently annotated version of the T. gondii genome (release 4.3) for the presence of each candidate motif in all 7,817 genes in the genome divided into coding regions (16,862,741 bp) and upstream regions (11,685,162 bp). To normalize for the different sizes of the the coding regions set and the upstream regions database, the motif density was comp…
In order to compute the expected frequency of motifs within each set (the upstream regions database and the coding regions database) we took into account the length and sequence degeneracy of each motif and the base composition of the corresponding database. For example, for the 8 bp motif GLYCA, it can be represented by the consensus motif Chi Square analysis was used to examine the statistical …

## Sheet: Supp.Table4
Motif	Associated GO	Description	# Genes with regulatory motif annotated	Total # of genes with	# Genes in whole genome	Cumulative Hypergeometric	p-value	FDR-Adjusted	Bonferroni-corrected
	category		with specific GO term	regulatory motif	annotated to the GO term	Probability		p-value	p-value
					(of 7817 total genes)
GLYCA	GO:0002376	Immune system process	1	1455	2	0.96537	0.03465	0.239153	1
GLYCA	GO0006096	Glycolysis	7	1455	22	0.9617	0.038301	0.259268	1
GLYCA	GO:0045182	Translation regulator activity	10	1455	35	0.952316	0.047684	0.284488	1
GLYCB	GO:0016530	Metallochaperone activity	1	690	1	0.9999	1e-05	0.00044	0.0035
MICA	GO:0030234	Enzyme regulator activity	14	1230	53	0.98584	0.014163	0.138483	1
MICA	GO:0030188	Chaperone regulator activity	1	1230	2	0.97526	0.024742	0.193537	1
MICA	GO:0022610	Biological adhesion	5	1230	17	0.96083	0.03917	0.260148	1
MICA	GO:00009116	Nucleoside metabolism	4	1230	13	0.95903	0.040973	0.267083
MICB	GO:0016530	Metallochaperone activity	1	383	1	0.9999	1e-05	0.000391111	0.0035
MICB	GO-0031975	Envelope	5	383	33	0.99522	0.00477815	0.0600682	1
MICB	GO:00009116	Nucleoside metabolism	2	383	13	0.97688	0.023125	0.185	1
MICB	GO:0048518	Positive regulation of biological process	1	383	7	0.95731	0.042689	0.268331	1
MICB	GO:0022610	Biological adhesion	2	383	17	0.9524	0.0476	0.288883	1
NTBA	GO:0022414	Reproductive process	1	998	1	0.9999	1e-06	0.000117333	0.0004
NTBA	GO:0016530	Metallochaperone activity	1	998	1	0.9999	1e-05	0.000352	0.0035
NTBA	GO:0005524	ATP binding	84	998	522	0.99089	0.00910871	0.100196	1
NTBA	GO:0030234	Enzyme regulator activity	12	998	53	0.98615	0.013853	0.139322	1
NTBA	GO:0008152	Metabolic process	231	998	1622	0.97845	0.02155	0.18061	1
NTBB	GO:0002376	Immune system process	2	1608	2	0.9999	1e-06	0.000176	0.0004
NTBB	GO:0009987	Cellular process	446	1608	1922	0.9995	0.0005	0.011	0.176
NTBB	GO:0009055	Electron carrier activity	13	1608	32	0.997472	0.00252807	0.0370783	0.8899
NTBB	GO:0008152	Metabolic process	374	1608	1622	0.99739	0.00261	0.0367488	0.9187
NTBB	GO:0030234	Enzyme regulator activity	19	1608	53	0.99704	0.00295807	0.0400477	1
NTBB	GO:0005488	Ligand binding	416	1608	1837	0.994744	0.00525644	0.0638	1
NTBB	GO:0003824	Catalytic activity	343	1608	1500	0.993092	0.0069082	0.0810562	1
NTBB	GO:00009116	Nucleoside metabolism	6	1608	13	0.99182	0.00817779	0.0928575	1
NTBB	GO:0030528	Transcription regulator activity	31	1608	105	0.989744	0.010256	0.10618	1
NTBB	GO:0051234	Establishment of localization	85	1608	346	0.97246	0.02754	0.206257	1
NTBB	GO:0051179	Localization	85	1608	348	0.9686	0.0314	0.221056	1
NTBB	GO:0030188	Chaperone regulator activity	1	1608	2	0.95771	0.042294	0.270682	1
RPA	GO:0045735	Nutrient reservoir activity	1	488	1	0.9999	1e-06	7.04e-05	0.0003
RPA	GO:0005840	Ribosome	22	488	122	0.9999	1.446e-06	8.4832e-05	0.0005
RPA	GO:0005198	Structural molecule activity	24	488	147	0.9999	3.648e-06	0.000183442	0.0013
RPA	GO:0006412	Translation	26	488	203	0.99986	0.000143402	0.00388288	0.0505
RPA	GO:0009987	Cellular process	151	488	1922	0.99959	0.00041	0.00962133	1
RPA	GO-0032991	Macromolecular complex	39	488	375	0.999453	0.000546586	0.0106888	0.1878
RPA	GO-0043226	Organelle	51	488	526	0.999466	0.000533608	0.0110488	0.1924
RPA	GO:0051234	Establishment of localization	36	488	346	0.99916	0.00084	0.014784	0.2957
RPA	GO:0051179	Localization	36	488	348	0.99916	0.00084	0.0155621	0.2956
RPA	GO-0044464	Cell part	100	488	1268	0.995813	0.00418745	0.0545919	1
RPA	GO:0008152	Metabolic process	120	488	1622	0.98549	0.01451	0.134408	1
RPA	GO:00009116	Nucleoside metabolism	2	488	13	0.95674	0.043258	0.267137	1
RPB	GO-0044421	Extracellular region part	1	2008	1	0.9999	1e-07	3.52e-05	3.52e-05
RPB	GO:0022414	Reproductive process	1	2008	1	0.9999	1e-06	8.8e-05	0.0003
RPB	GO:0016530	Metallochaperone activity	1	2008	1	0.9999	1e-05	0.00032	0.0035
RPB	GO:0006412	Translation	76	2008	203	0.99993	6.7147e-05	0.00196965	0.0236
RPB	GO:0005840	Ribosome	48	2008	122	0.9997	0.000295059	0.00741863	0.1039
RPB	GO-0043226	Organelle	165	2008	526	0.998974	0.00102575	0.0171936	0.3615
RPB	GO:0009987	Cellular process	542	2008	1922	0.99822	0.00178	0.02848	0.6265
RPB	GO:0005198	Structural molecule activity	53	2008	147	0.998155	0.00184493	0.0282355	0.6494
RPB	GO:0008152	Metabolic process	453	2008	1622	0.99034	0.00966	0.10304	1
RPB	GO:0048518	Positive regulation of biological process	4	2008	7	0.9855	0.014499	0.137936	1
RPB	GO:0050789	Regulation of biological process	46	2008	138	0.9832	0.0168	0.151631	1
RPB	GO:0005488	Ligand binding	505	2008	1837	0.98107	0.01893	0.166584	1
RPB	GO:0065007	Biological regulation	47	2008	143	0.97918	0.02082	0.178747	1
RPB	GO-0031974	Membrane enclosed lumen	11	2008	27	0.973633	0.026367	0.201765	1
RPB	GO:00009116	Nucleoside metabolism	6	2008	13	0.97203	0.027972	0.205128	1
Assessment of enrichment of GO categories within genes containing a candidate motif: Of the 7817 predicted genes in T. gondii, 2437 genes have been assigned the sub-category Cellular Component,
3902 genes have been assigned the sub-category Molecular Function, and 4738 genes have been assigned the sub-category Biological Process. We determined the number of genes annotated with
the first-level annotations from each sub-category within the whole genome and within each set of genes that contained a candidate regulatory motif upstream. We then used the hypergeometric
probability distribution to determine the chance probability of observing the number of genes with a given GO annotation within each of the 8 sets of candidate upstream regulatory motif-containing
genes compared to the number of genes with that GO annotation in the whole genome. P-values based on the cumulative hypergeometric probabilities are denoted in blue. Statistically significant
over-represented GO categories (p <0.05) are reported here) (57 total). In order to control error rates for multiple hypothesis testing, a false discovery rate (FDR) criteria using Benjamini Hochberg
method [41] was implemented. Adjusted p-values are reported in column I and adjusted p < 0.05 (26 total) are highlighted in bold. In addition, the Bonferroni correction method was also applied
to the same data set, yielding a smaller number (12) of signficant categories (highlighted in bold in column J).
